# Supplementary material for: Discovery of a three-proton insertion mechanism in α-molybdenum trioxide leading to enhanced charge storage capacity
Source: Nat Commun. 2023 Sep 7;14:5490. doi: 10.1038/s41467-023-41277-8 (PMC10485074; doi:10.1038/s41467-023-41277-8)
Supplement: Supplementary file 3 — Source Data [file 41467_2023_41277_MOESM3_ESM.xlsx]

## Sheet: Fig. 1b
Fig. 1b
	1 M H3PO4					PSL electrolyte					CV curve of MoO3 electrode
	Potential (V)	Current (mA cm-2)	Potential (V)	Current (mA cm-2)		Potential (V)	Current (mA cm-2)	Potential (V)	Current (mA cm-2)		Potential (V)	Current (mA cm-2)
	0.2992	-0.00247	0.20008	0.01477		0.20075	-0.00421	0.20008	0.00825		0.29432	0.0146
	0.29848	-0.00188	0.20086	0.0159		0.19995	-0.00399	0.20085	0.0083		0.22625	-0.01615
	0.29756	-0.0014	0.20168	0.01475		0.19913	-0.00436	0.20169	0.00815		0.165	-0.05366
	0.29675	-0.00159	0.20242	0.01548		0.19835	-0.00402	0.20247	0.00841		0.16313	-0.05604
	0.29593	-0.00103	0.20329	0.01542		0.19755	-0.00428	0.2033	0.00821		0.16128	-0.0586
	0.29513	-0.00188	0.20401	0.01476		0.19678	-0.00432	0.20407	0.00837		0.15948	-0.06125
	0.29432	-0.00126	0.20484	0.01596		0.19597	-0.0041	0.20485	0.00835		0.15758	-0.06392
	0.29351	-0.00155	0.2056	0.01479		0.1951	-0.00445	0.20568	0.00822		0.1557	-0.06691
	0.29272	-0.00185	0.20644	0.0155		0.19438	-0.00411	0.20645	0.00852		0.15386	-0.07006
	0.29192	-0.00125	0.20725	0.01548		0.19358	-0.00444	0.20727	0.00824		0.15199	-0.07326
	0.29112	-0.0019	0.20803	0.01486		0.19274	-0.00432	0.20811	0.00847		0.15023	-0.07662
	0.29034	-0.00149	0.20889	0.01589		0.19193	-0.00418	0.20888	0.00843		0.14834	-0.08046
	0.28954	-0.00174	0.20967	0.01479		0.19113	-0.00449	0.20965	0.00831		0.14647	-0.08454
	0.28874	-0.00199	0.21047	0.01552		0.19034	-0.00415	0.21048	0.00856		0.14457	-0.08869
	0.28795	-0.00138	0.21126	0.01567		0.18953	-0.00447	0.21121	0.00831		0.14277	-0.09307
	0.28715	-0.00211	0.21202	0.01485		0.18872	-0.00434	0.21205	0.00855		0.14098	-0.09758
	0.28634	-0.00165	0.21289	0.01598		0.18796	-0.00433	0.21286	0.00851		0.13912	-0.10299
	0.28553	-0.00192	0.21362	0.0149		0.18712	-0.00458	0.21369	0.00838		0.13724	-0.10889
	0.28473	-0.00209	0.21447	0.01546		0.18635	-0.00425	0.21446	0.00866		0.13543	-0.11477
	0.28391	-0.0016	0.21527	0.01565		0.18553	-0.00459	0.21524	0.0084		0.13353	-0.12139
	0.28313	-0.00221	0.21605	0.01484		0.18479	-0.00439	0.21604	0.00865		0.13166	-0.12822
	0.28233	-0.00176	0.21683	0.01602		0.18398	-0.0045	0.21685	0.00859		0.12986	-0.1361
	0.28154	-0.00184	0.21768	0.01517		0.18314	-0.00462	0.21765	0.00851		0.12803	-0.14441
	0.28074	-0.00243	0.21845	0.01534		0.18235	-0.00436	0.21846	0.00872		0.12616	-0.1542
	0.27995	-0.00166	0.21931	0.01586		0.18156	-0.00467	0.21929	0.00849		0.12429	-0.16412
	0.27906	-0.0024	0.22007	0.01485		0.18079	-0.00446	0.22006	0.00874		0.12245	-0.17573
	0.27829	-0.00193	0.22083	0.01611		0.17995	-0.00453	0.22087	0.00868		0.12051	-0.18805
	0.27755	-0.00203	0.22162	0.01496		0.17914	-0.00465	0.22168	0.00859		0.11871	-0.20196
	0.27675	-0.00236	0.22246	0.01553		0.17836	-0.00447	0.2225	0.00883		0.11682	-0.21774
	0.27593	-0.00177	0.22326	0.01603		0.1775	-0.00482	0.22327	0.00853		0.11498	-0.23515
	0.27511	-0.00245	0.22405	0.0149		0.17672	-0.00448	0.22402	0.00881		0.11314	-0.25465
	0.27438	-0.00206	0.22486	0.01616		0.17594	-0.00464	0.22487	0.00871		0.11131	-0.27681
	0.27357	-0.00206	0.22563	0.01518		0.17511	-0.00474	0.22563	0.00871		0.10943	-0.30247
	0.27274	-0.00253	0.22643	0.01541		0.1743	-0.00452	0.22646	0.00887		0.10761	-0.33244
	0.27194	-0.00191	0.22724	0.01591		0.17351	-0.00493	0.22723	0.00867		0.10574	-0.36688
	0.27114	-0.00254	0.22805	0.01486		0.17272	-0.00453	0.22805	0.00888		0.10391	-0.40743
	0.27036	-0.00211	0.22884	0.01614		0.17192	-0.0048	0.22885	0.00881		0.10208	-0.45453
	0.26953	-0.00209	0.22965	0.01535		0.17114	-0.00477	0.22964	0.00876		0.10024	-0.51216
	0.26873	-0.00257	0.23041	0.01547		0.17035	-0.00461	0.23048	0.00898		0.09843	-0.58227
	0.26794	-0.00198	0.23126	0.01603		0.16951	-0.00499	0.23128	0.00869		0.09652	-0.66981
	0.26713	-0.00267	0.23202	0.01489		0.16873	-0.00463	0.23205	0.00896		0.09464	-0.77581
	0.26629	-0.00229	0.23284	0.01627		0.16794	-0.00493	0.23289	0.00884		0.09278	-0.90693
	0.26558	-0.00217	0.23365	0.01529		0.16714	-0.00483	0.23366	0.00886		0.09064	-1.09572
	0.26474	-0.00267	0.23448	0.01547		0.16639	-0.00473	0.23447	0.00901		0.08881	-1.28886
	0.26391	-0.00196	0.2353	0.01613		0.16555	-0.00505	0.23529	0.00879		0.08697	-1.50742
	0.26314	-0.00275	0.23605	0.01496		0.16475	-0.00471	0.23608	0.00904		0.0851	-1.73053
	0.26235	-0.00236	0.23683	0.0162		0.16394	-0.00507	0.23692	0.00891		0.08324	-1.94046
	0.26156	-0.00231	0.23762	0.01538		0.16311	-0.00491	0.23763	0.00893		0.08148	-2.10993
	0.26076	-0.0027	0.23846	0.01547		0.16233	-0.00484	0.23846	0.00914		0.07969	-2.24138
	0.25992	-0.00212	0.23926	0.01619		0.16156	-0.00508	0.23928	0.00888		0.07786	-2.31294
	0.25915	-0.00283	0.24005	0.01504		0.16073	-0.00481	0.24006	0.00913		0.07596	-2.31901
	0.25832	-0.00248	0.24083	0.01638		0.15997	-0.00515	0.24081	0.00899		0.07413	-2.27084
	0.25754	-0.00231	0.24167	0.01542		0.15921	-0.0049	0.24169	0.009		0.07226	-2.1923
	0.25671	-0.00292	0.24245	0.01552		0.1584	-0.00502	0.24244	0.00916		0.07044	-2.11278
	0.25593	-0.00214	0.24326	0.01622		0.15756	-0.00517	0.24329	0.00892		0.06855	-2.0531
	0.25514	-0.00281	0.24404	0.01512		0.15679	-0.00488	0.24402	0.00918		0.06668	-2.03884
	0.25432	-0.00257	0.24486	0.0162		0.15594	-0.00526	0.24488	0.00908		0.06486	-2.07864
	0.25353	-0.00241	0.24561	0.0156		0.1552	-0.00496	0.24567	0.00907		0.06305	-2.18005
	0.25272	-0.00294	0.24644	0.01536		0.15437	-0.00517	0.24646	0.00926		0.06119	-2.35112
	0.25198	-0.00223	0.24722	0.01629		0.15357	-0.00521	0.24725	0.00898		0.05935	-2.60242
	0.25112	-0.00289	0.24804	0.01515		0.15275	-0.00504	0.24808	0.0093		0.05748	-2.96041
	0.25032	-0.00251	0.24887	0.01634		0.15197	-0.00537	0.24887	0.00913		0.05562	-3.45761
	0.24956	-0.00245	0.24963	0.01581		0.15115	-0.00504	0.24967	0.00915		0.05379	-4.11832
	0.24872	-0.00301	0.25039	0.01554		0.15038	-0.00531	0.25042	0.00933		0.05193	-4.73665
	0.24793	-0.00234	0.25126	0.0164		0.14955	-0.00526	0.25126	0.00909		0.05013	-5.03919
	0.24708	-0.00292	0.25199	0.0154		0.14871	-0.00514	0.25203	0.00936		0.04821	-4.82664
	0.24635	-0.00276	0.25283	0.01617		0.14796	-0.00547	0.25289	0.00917		0.04636	-4.15886
	0.24553	-0.00242	0.25359	0.0157		0.14719	-0.00509	0.25363	0.00925		0.04453	-3.12616
	0.24474	-0.00317	0.25441	0.01553		0.14634	-0.00541	0.25448	0.00939		0.04263	-2.01659
	0.24396	-0.00239	0.25524	0.01654		0.14556	-0.00538	0.25526	0.00913		0.04083	-1.06669
	0.24317	-0.00298	0.25602	0.01513		0.14479	-0.00524	0.25607	0.00945		0.03873	-0.53621
	0.24232	-0.0028	0.25685	0.01632		0.14399	-0.00561	0.25688	0.00924		0.03675	-0.39361
	0.24152	-0.00247	0.25765	0.01579		0.14312	-0.00522	0.25771	0.00935		0.03491	-0.38164
	0.24073	-0.0032	0.25845	0.01548		0.14235	-0.00555	0.25847	0.00943		0.03305	-0.34777
	0.23993	-0.00245	0.25927	0.01658		0.14155	-0.0054	0.25926	0.00922		0.03126	-0.30529
	0.23912	-0.00306	0.26005	0.01531		0.14074	-0.00542	0.26007	0.00952		0.02937	-0.2612
	0.23835	-0.00292	0.26085	0.01611		0.13999	-0.00566	0.26085	0.00931		0.02745	-0.24156
	0.23753	-0.00269	0.26165	0.01593		0.13918	-0.00536	0.26168	0.00939		0.02566	-0.23215
	0.23672	-0.00316	0.26242	0.01548		0.13835	-0.00566	0.26246	0.00952		0.02385	-0.22033
	0.23595	-0.00253	0.26324	0.01653		0.13752	-0.0055	0.26324	0.00927		0.02195	-0.19951
	0.23519	-0.00308	0.26403	0.0154		0.13672	-0.00556	0.26407	0.00957		0.02016	-0.17755
	0.23432	-0.00299	0.26485	0.01617		0.136	-0.00573	0.26484	0.00932		0.01829	-0.15444
	0.23352	-0.00265	0.26564	0.01606		0.13513	-0.00548	0.26565	0.00946		0.01638	-0.12108
	0.23273	-0.00336	0.26643	0.01564		0.13438	-0.00579	0.26643	0.00955		0.01458	-0.09563
	0.23193	-0.0026	0.26724	0.0166		0.13354	-0.00557	0.26729	0.00939		0.01275	-0.09588
	0.23114	-0.00318	0.26806	0.01531		0.13275	-0.00569	0.26806	0.00962		0.01088	-0.098
	0.23034	-0.00299	0.26884	0.01627		0.13195	-0.00585	0.26884	0.00944		0.00905	-0.10138
	0.22952	-0.00274	0.26964	0.01618		0.13117	-0.00559	0.26962	0.00956		0.00716	-0.09952
	0.22872	-0.00343	0.27042	0.01541		0.13033	-0.0059	0.27046	0.00965		0.00533	-0.1012
	0.22793	-0.00266	0.27123	0.01671		0.12956	-0.00565	0.27129	0.00942		0.00353	-0.10104
	0.22715	-0.00313	0.27204	0.01553		0.12875	-0.00583	0.27204	0.00974		0.00163	-0.09595
	0.22633	-0.00314	0.27287	0.01624		0.12797	-0.00588	0.27279	0.0095		-0.000202878	-0.09484
	0.22558	-0.00283	0.27368	0.01616		0.12718	-0.00571	0.2737	0.00966		-0.00209	-0.09209
	0.22471	-0.0034	0.27444	0.01535		0.12635	-0.00605	0.2745	0.00969		-0.00388	-0.08584
	0.22395	-0.00278	0.27522	0.01668		0.1255	-0.00577	0.27524	0.00946		-0.08596	-0.05283
	0.22313	-0.00325	0.27596	0.01553		0.12473	-0.006	0.27607	0.00979		-0.21605	-0.06158
	0.22232	-0.00317	0.27682	0.01628		0.12391	-0.00595	0.27685	0.00961		-0.26485	-0.09026
	0.22155	-0.00284	0.27769	0.01641		0.12316	-0.00585	0.27761	0.00967		-0.26647	-0.09234
	0.22076	-0.00349	0.2784	0.01556		0.12233	-0.00613	0.27844	0.00977		-0.26762	-0.09895
	0.2199	-0.00293	0.27926	0.0166		0.12162	-0.00582	0.27925	0.00955		-0.26888	-0.09852
	0.21916	-0.00313	0.28004	0.01547		0.12076	-0.00613	0.28004	0.0099		-0.27004	-0.10283
	0.21834	-0.00331	0.28079	0.01606		0.12001	-0.00605	0.28085	0.0096		-0.27127	-0.1058
	0.21755	-0.00279	0.28166	0.01637		0.11911	-0.00599	0.28166	0.0098		-0.27263	-0.11626
	0.21675	-0.00361	0.28248	0.01552		0.11841	-0.00621	0.28249	0.00982		-0.27382	-0.11685
	0.21594	-0.00295	0.28322	0.01663		0.11755	-0.00596	0.28326	0.00964		-0.27511	-0.12421
	0.21513	-0.00332	0.28403	0.01572		0.11674	-0.00631	0.28408	0.00995		-0.27646	-0.13183
	0.21434	-0.00339	0.28487	0.01611		0.11593	-0.00614	0.28486	0.00971		-0.27803	-0.14796
	0.21353	-0.00286	0.2856	0.0165		0.11518	-0.00615	0.28567	0.00988		-0.27959	-0.16187
	0.21267	-0.00357	0.28642	0.01547		0.11436	-0.0063	0.28645	0.00986		-0.28124	-0.18704
	0.21191	-0.00297	0.28729	0.01694		0.11353	-0.00612	0.28727	0.00972		-0.28312	-0.23983
	0.21109	-0.00345	0.28803	0.01585		0.11276	-0.00643	0.28803	0.01		-0.28492	-0.39019
	0.21029	-0.00354	0.28886	0.01635		0.11195	-0.00624	0.28886	0.00975		-0.28679	-0.7975
	0.20954	-0.00297	0.28964	0.01648		0.11115	-0.00634	0.28969	0.00995		-0.28898	-1.35504
	0.20871	-0.0037	0.29043	0.01548		0.11035	-0.00644	0.29046	0.00994		-0.29076	-1.7694
	0.20798	-0.003	0.29124	0.0169		0.10959	-0.00617	0.29127	0.00982		-0.29262	-2.13155
	0.20712	-0.00335	0.292	0.01576		0.10871	-0.00655	0.29205	0.01008		-0.2945	-2.4756
	0.20628	-0.00355	0.29282	0.0161		0.108	-0.00633	0.29285	0.00983		-0.29633	-2.80102
	0.20558	-0.00299	0.29367	0.01668		0.10713	-0.00645	0.29367	0.01001		-0.29826	-3.07261
	0.20473	-0.00374	0.29444	0.01559		0.10639	-0.00653	0.29447	0.01001		-0.30008	-3.09486
	0.20395	-0.00317	0.29522	0.01667		0.10556	-0.00632	0.29528	0.00988		-0.30192	-2.76519
	0.20317	-0.00345	0.29601	0.01604		0.10481	-0.00667	0.29606	0.01016		-0.30377	-2.13658
	0.20234	-0.00375	0.29683	0.01627		0.10397	-0.00642	0.29688	0.0099		-0.30561	-1.15583
	0.20155	-0.00302	0.29765	0.01672		0.10319	-0.00659	0.2977	0.01008		-0.30758	-0.45153
	0.20073	-0.00379	0.2984	0.01561		0.10232	-0.00664	0.29846	0.01005		-0.3096	-0.31518
	0.19995	-0.00318	0.29924	0.01682		0.10159	-0.00646	0.29932	0.00995		-0.31147	-0.28151
	0.19914	-0.00357	0.30001	0.01623		0.10074	-0.00685	0.3001	0.01019		-0.31328	-0.24979
	0.19837	-0.00368	0.30085	0.01615		0.09991	-0.00647	0.30088	0.0099		-0.31515	-0.21735
	0.19756	-0.00304	0.30159	0.01697		0.09913	-0.00674	0.30166	0.01013		-0.31699	-0.20516
	0.19672	-0.00383	0.30241	0.01562		0.09837	-0.00669	0.30245	0.01008		-0.31891	-0.18738
	0.19591	-0.00332	0.30324	0.01697		0.09754	-0.00666	0.30328	0.01002		-0.3207	-0.16947
	0.19517	-0.00348	0.30402	0.01612		0.09677	-0.00689	0.30406	0.01027		-0.32256	-0.15055
	0.19435	-0.00373	0.30481	0.01607		0.09596	-0.00659	0.30483	0.01002		-0.3244	-0.11576
	0.19361	-0.00314	0.30561	0.01688		0.09512	-0.00691	0.30567	0.01027		-0.32627	-0.08519
	0.19275	-0.00398	0.3064	0.01564		0.09438	-0.00682	0.30642	0.01018		-0.32812	-0.08175
	0.19194	-0.00339	0.30728	0.01684		0.09357	-0.00677	0.30727	0.01012		-0.32996	-0.08123
	0.19116	-0.00351	0.30802	0.01638		0.09271	-0.00702	0.308	0.01036		-0.33175	-0.07952
	0.19038	-0.00392	0.30881	0.0162		0.09195	-0.00672	0.30886	0.01009		-0.33366	-0.07879
	0.18955	-0.00319	0.30965	0.01712		0.09119	-0.00709	0.30964	0.01033		-0.36553	-0.03837
	0.18873	-0.00405	0.31042	0.0159		0.0904	-0.00691	0.31048	0.01024		-0.43748	-0.03842
	0.18796	-0.00345	0.31119	0.01688		0.08952	-0.00694	0.31127	0.01015		-0.47231	-0.08795
	0.18711	-0.00357	0.31202	0.01641		0.08873	-0.00709	0.31206	0.01039		-0.47422	-0.10199
	0.18634	-0.00409	0.31285	0.01609		0.08796	-0.00687	0.31287	0.01009		-0.47603	-0.12038
	0.18561	-0.00334	0.31366	0.01711		0.08716	-0.00721	0.31364	0.01039		-0.47788	-0.14911
	0.18479	-0.00394	0.31439	0.01595		0.08638	-0.00701	0.31443	0.01025		-0.4798	-0.18646
	0.18394	-0.00346	0.3152	0.0167		0.08556	-0.00709	0.3153	0.01024		-0.48157	-0.2445
	0.18317	-0.00361	0.31601	0.01672		0.08477	-0.00723	0.31607	0.01042		-0.48352	-0.33801
	0.18233	-0.00402	0.31685	0.01598		0.08393	-0.00698	0.31687	0.01018		-0.4853	-0.50705
	0.18159	-0.00336	0.31763	0.01725		0.08317	-0.00735	0.31767	0.01049		-0.48711	-0.76522
	0.18077	-0.00406	0.31842	0.01601		0.08233	-0.00708	0.31848	0.01037		-0.48919	-1.18565
	0.18001	-0.0036	0.31923	0.01689		0.08153	-0.00722	0.31926	0.01035		-0.49116	-1.67774
	0.17912	-0.00366	0.32004	0.01672		0.08074	-0.0073	0.32006	0.01053		-0.49295	-2.08021
	0.17837	-0.00402	0.32075	0.01608		0.07999	-0.00714	0.32086	0.01025		-0.49485	-2.38111
	0.17758	-0.00341	0.32161	0.01722		0.07914	-0.0075	0.3217	0.01058		-0.49674	-2.44533
	0.17675	-0.00414	0.32248	0.01596		0.07835	-0.0072	0.32252	0.01037		-0.49851	-2.22121
	0.17593	-0.00362	0.32324	0.01685		0.07755	-0.00739	0.32326	0.0104		-0.5004	-1.66029
	0.17513	-0.00366	0.32408	0.01683		0.07673	-0.00744	0.3241	0.01062		-0.50223	-1.07056
	0.17434	-0.00412	0.32483	0.01606		0.07592	-0.00726	0.32488	0.01028		-0.50415	-0.82888
	0.17355	-0.00346	0.32565	0.01748		0.07514	-0.0076	0.32564	0.01059		-0.50599	-0.77585
	0.17272	-0.00409	0.32646	0.01628		0.07436	-0.00735	0.32639	0.01041		-0.5078	-0.8251
	0.17192	-0.0037	0.32723	0.01688		0.07356	-0.00759	0.32725	0.01045		-0.50968	-0.96544
	0.17116	-0.00368	0.32802	0.01692		0.07271	-0.00756	0.32807	0.01067		-0.5115	-1.14639
	0.17035	-0.00418	0.32881	0.01621		0.07196	-0.00745	0.32885	0.01036		-0.5134	-1.36967
	0.16958	-0.00343	0.3297	0.0172		0.07115	-0.00772	0.32967	0.01074		-0.51525	-1.64028
	0.16872	-0.00414	0.33039	0.01637		0.07037	-0.00745	0.33047	0.01049		-0.51705	-1.9361
	0.16794	-0.0038	0.3312	0.01683		0.06956	-0.00775	0.33127	0.01054		-0.51892	-2.23532
	0.16713	-0.00383	0.332	0.01729		0.06874	-0.00765	0.33207	0.01066		-0.52075	-2.54105
	0.1663	-0.0043	0.33283	0.01623		0.06793	-0.00758	0.33284	0.01041		-0.52265	-2.86461
	0.16556	-0.00356	0.33362	0.01744		0.06715	-0.00789	0.33364	0.01075		-0.52452	-3.22259
	0.16474	-0.00426	0.33448	0.01646		0.06636	-0.00756	0.3345	0.01059		-0.52633	-3.60428
	0.16394	-0.00379	0.3352	0.01686		0.06557	-0.00786	0.33531	0.01059		-0.52818	-3.98963
	0.16314	-0.00376	0.33607	0.01721		0.0647	-0.00773	0.33609	0.01079		-0.53	-4.27824
	0.16233	-0.00429	0.33684	0.01643		0.06396	-0.00779	0.33686	0.01048		-0.53183	-4.35639
	0.16154	-0.00365	0.3377	0.01754		0.06316	-0.008	0.33768	0.01086		-0.53374	-4.16927
	0.16072	-0.00431	0.33848	0.01656		0.06236	-0.00778	0.33844	0.01061		-0.53557	-3.70431
	0.15999	-0.00384	0.3392	0.01691		0.06158	-0.00807	0.33928	0.01067		-0.53745	-2.98941
	0.15914	-0.00387	0.33999	0.01732		0.06075	-0.00787	0.34007	0.01078		-0.53929	-2.27555
	0.15837	-0.00437	0.34082	0.01643		0.05992	-0.00792	0.3409	0.0106		-0.54113	-1.71846
	0.15754	-0.00364	0.3416	0.01761		0.0591	-0.00811	0.34167	0.01089		-0.54301	-1.35719
	0.15679	-0.00428	0.34249	0.01661		0.05834	-0.0079	0.3425	0.01071		-0.54485	-1.14195
	0.15595	-0.00405	0.34322	0.01694		0.05755	-0.00821	0.34329	0.01073		-0.54666	-1.00139
	0.15514	-0.00387	0.34405	0.01751		0.05677	-0.00803	0.34405	0.01089		-0.54848	-0.90112
	0.15434	-0.00449	0.34482	0.01647		0.05596	-0.00811	0.34486	0.01067		-0.55022	-0.81918
	0.15357	-0.00366	0.34564	0.0175		0.05513	-0.00825	0.34569	0.01098		-0.55206	-0.75051
	0.15269	-0.00436	0.34644	0.01678		0.05436	-0.008	0.34644	0.01073		-0.55398	-0.69789
	0.15194	-0.00408	0.34723	0.01683		0.0535	-0.00839	0.3473	0.01087		-0.55585	-0.66777
	0.15114	-0.00394	0.34805	0.0177		0.05275	-0.00813	0.34808	0.01097		-0.55763	-0.63657
	0.15034	-0.00444	0.34881	0.01643		0.05195	-0.00826	0.34886	0.01072		-0.55953	-0.61213
	0.14949	-0.00372	0.34966	0.01771		0.05116	-0.00838	0.34968	0.01101		-0.56132	-0.58553
	0.14876	-0.00442	0.35042	0.01692		0.05038	-0.0082	0.35051	0.01082		-0.56321	-0.56599
	0.1479	-0.00411	0.35123	0.01701		0.04952	-0.00857	0.35125	0.01091		-0.56504	-0.54461
	0.14713	-0.00397	0.35204	0.01782		0.04877	-0.00825	0.35206	0.01102		-0.56691	-0.52094
	0.14634	-0.0045	0.35279	0.01655		0.04796	-0.00846	0.35287	0.01078		-0.5689	-0.49124
	0.14549	-0.00379	0.3536	0.01772		0.04713	-0.00846	0.35368	0.0111		-0.57087	-0.47362
	0.14477	-0.00437	0.3544	0.0171		0.04632	-0.00838	0.35443	0.01086		-0.57273	-0.4575
	0.14397	-0.00426	0.35521	0.01696		0.04558	-0.00864	0.35526	0.011		-0.57465	-0.45523
	0.14312	-0.00388	0.35598	0.01802		0.04471	-0.00839	0.35603	0.01111		-0.57644	-0.45229
	0.14232	-0.00457	0.35678	0.01662		0.04394	-0.00864	0.35685	0.01087		-0.57832	-0.46517
	0.14155	-0.00395	0.35762	0.0177		0.04317	-0.00859	0.35764	0.01118		-0.58012	-0.46304
	0.14075	-0.00444	0.3584	0.0173		0.04235	-0.00854	0.35846	0.01096		-0.58198	-0.45529
	0.13994	-0.0043	0.35919	0.01708		0.04154	-0.00879	0.35928	0.01107		-0.5838	-0.45729
	0.13915	-0.00399	0.36004	0.01807		0.04077	-0.0085	0.36008	0.01119		-0.58576	-0.45863
	0.13832	-0.00464	0.36083	0.01683		0.03995	-0.00884	0.36084	0.01089		-0.58752	-0.46379
	0.13753	-0.00391	0.36159	0.01788		0.03916	-0.00873	0.36168	0.01127		-0.58946	-0.45201
	0.13673	-0.00438	0.36244	0.01759		0.03836	-0.00873	0.36252	0.01098		-0.59128	-0.46008
	0.13592	-0.0043	0.36321	0.01695		0.03756	-0.00894	0.36331	0.01114		-0.59316	-0.44971
	0.13514	-0.00396	0.36407	0.01823		0.03676	-0.00871	0.36408	0.0112		-0.59499	-0.45395
	0.13437	-0.00463	0.36479	0.01695		0.03595	-0.00903	0.36487	0.01101		-0.59689	-0.43864
	0.13359	-0.00404	0.36566	0.01794		0.03515	-0.00887	0.36568	0.01134		-0.59864	-0.42361
	0.13275	-0.0044	0.36646	0.0176		0.03434	-0.00887	0.36646	0.01115		-0.60042	-0.41482
	0.13195	-0.00442	0.36724	0.01704		0.03357	-0.00908	0.36729	0.01124		-0.60139	-0.41754
	0.13113	-0.00409	0.36801	0.01831		0.03273	-0.00883	0.36808	0.01131		-0.60015	-0.42412
	0.13034	-0.00466	0.36879	0.01712		0.03195	-0.0092	0.36885	0.01109		-0.59844	-0.41183
	0.12955	-0.00424	0.36964	0.01804		0.03113	-0.00901	0.36972	0.01144		-0.59658	-0.41467
	0.12873	-0.00442	0.37043	0.0178		0.03034	-0.00912	0.37048	0.01114		-0.59471	-0.40174
	0.12796	-0.0046	0.37123	0.01712		0.02953	-0.00924	0.37126	0.01129		-0.59287	-0.39729
	0.12711	-0.00407	0.37199	0.01834		0.02878	-0.00896	0.37201	0.01136		-0.59102	-0.39456
	0.12631	-0.0047	0.3728	0.01706		0.02796	-0.00936	0.37294	0.01115		-0.58915	-0.39206
	0.12554	-0.00424	0.37364	0.01793		0.02721	-0.00911	0.37366	0.0115		-0.58725	-0.39057
	0.12475	-0.00443	0.37442	0.01795		0.02635	-0.00927	0.37448	0.01122		-0.58541	-0.40904
	0.12392	-0.00465	0.37524	0.01729		0.02555	-0.00936	0.37526	0.01141		-0.58359	-0.39646
	0.12313	-0.00407	0.37608	0.01838		0.0247	-0.00921	0.37607	0.01145		-0.58166	-0.42304
	0.12235	-0.0048	0.37687	0.0173		0.02396	-0.00951	0.37687	0.01123		-0.57977	-0.39527
	0.12152	-0.0043	0.37762	0.01811		0.02314	-0.00927	0.37765	0.01152		-0.57802	-0.41932
	0.12075	-0.0044	0.37842	0.01803		0.02236	-0.00948	0.37848	0.01124		-0.57613	-0.40687
	0.11992	-0.00476	0.37924	0.01725		0.02156	-0.0095	0.37925	0.01149		-0.57434	-0.48838
	0.11913	-0.00414	0.38	0.01836		0.02079	-0.00938	0.38008	0.01148		-0.57241	-0.4378
	0.11832	-0.00483	0.38085	0.01745		0.01994	-0.00971	0.38087	0.01134		-0.57059	-0.41029
	0.11759	-0.00442	0.38162	0.01799		0.01913	-0.0094	0.38166	0.01162		-0.56878	-0.38735
	0.11674	-0.00451	0.38243	0.01836		0.01836	-0.00968	0.3825	0.01134		-0.5669	-0.37521
	0.11595	-0.00478	0.38326	0.01746		0.01756	-0.00965	0.38326	0.01149		-0.56506	-0.37198
	0.11512	-0.0042	0.38405	0.01846		0.01674	-0.00957	0.38408	0.01161		-0.56325	-0.37606
	0.11431	-0.00482	0.3848	0.01767		0.01592	-0.00989	0.38487	0.01135		-0.5613	-0.37147
	0.11354	-0.00448	0.38563	0.0181		0.01515	-0.00955	0.38568	0.01174		-0.55952	-0.3642
	0.11271	-0.0044	0.38642	0.01858		0.01431	-0.00988	0.38645	0.0114		-0.55765	-0.36195
	0.1119	-0.00491	0.38721	0.01741		0.01354	-0.00976	0.38726	0.01163		-0.55586	-0.41348
	0.11116	-0.00424	0.38806	0.01872		0.01275	-0.00979	0.38806	0.01165		-0.55399	-0.37861
	0.11033	-0.00489	0.38883	0.01774		0.01194	-0.01002	0.38884	0.01145		-0.55215	-0.39063
	0.10954	-0.00466	0.38961	0.01823		0.01115	-0.00976	0.38966	0.01176		-0.55029	-0.37435
	0.10877	-0.00437	0.39046	0.01868		0.01031	-0.01011	0.39045	0.01148		-0.54851	-0.36431
	0.10797	-0.00497	0.39123	0.01752		0.00958	-0.00987	0.39119	0.01163		-0.54668	-0.36
	0.10713	-0.00438	0.39202	0.01883		0.00873	-0.00998	0.39204	0.0117		-0.54485	-0.39494
	0.10633	-0.00483	0.39279	0.01794		0.00797	-0.01015	0.39289	0.01155		-0.54296	-0.42481
	0.10554	-0.00463	0.39359	0.01834		0.00713	-0.00993	0.39368	0.01189		-0.54111	-0.43019
	0.1047	-0.00444	0.39446	0.01877		0.00635	-0.01025	0.39443	0.01148		-0.53926	-0.40572
	0.10391	-0.00508	0.39522	0.01764		0.00556	-0.01007	0.39523	0.01179		-0.53744	-0.3737
	0.10313	-0.00442	0.39604	0.01899		0.00475	-0.01018	0.39604	0.01177		-0.53559	-0.36014
	0.10234	-0.00486	0.39682	0.01808		0.00397	-0.01036	0.39685	0.01164		-0.53375	-0.35075
	0.10152	-0.00476	0.39762	0.01831		0.00317	-0.01011	0.39766	0.01194		-0.53182	-0.34861
	0.10073	-0.00442	0.39843	0.01889		0.00236	-0.01043	0.39845	0.01166		-0.53002	-0.37082
	0.09992	-0.00519	0.3992	0.01807		0.00154	-0.01028	0.39927	0.01187		-0.52826	-0.38007
	0.09917	-0.0045	0.40001	0.019		0.000727038	-0.0104	0.40006	0.01189		-0.52638	-0.35246
	0.09831	-0.0048	0.40083	0.01833		-1.74144e-05	-0.01045	0.40086	0.01169		-0.5245	-0.34323
	0.09752	-0.00499	0.40166	0.01842		-0.000793227	-0.01026	0.40171	0.01206		-0.52265	-0.369
	0.09675	-0.00451	0.40243	0.01902		-0.00157	-0.01064	0.40246	0.01174		-0.52082	-0.36704
	0.09592	-0.00517	0.40321	0.01804		-0.00235	-0.01036	0.40323	0.0119		-0.51892	-0.33808
	0.09515	-0.00453	0.40396	0.01915		-0.00316	-0.01065	0.40411	0.01195		-0.51712	-0.32388
	0.09433	-0.0049	0.40486	0.01841		-0.00397	-0.01062	0.40485	0.01178		-0.51528	-0.31812
	0.09356	-0.00498	0.40561	0.01853		-0.0048	-0.01052	0.40565	0.01208		-0.51338	-0.32933
	0.09276	-0.00454	0.40644	0.01927		-0.00558	-0.01082	0.40648	0.01179		-0.51156	-0.32427
	0.09197	-0.00516	0.40723	0.01804		-0.00636	-0.01054	0.40724	0.01207		-0.5097	-0.30862
	0.09116	-0.00465	0.40801	0.01925		-0.00722	-0.01084	0.40801	0.01201		-0.5078	-0.29853
	0.09034	-0.00489	0.40882	0.01869		-0.00796	-0.01073	0.40887	0.01184		-0.50594	-0.28935
	0.08952	-0.00509	0.40952	0.01864		-0.00879	-0.01073	0.40959	0.01207		-0.50409	-0.30002
	0.08875	-0.00462	0.41035	0.01934		-0.00958	-0.01096	0.4104	0.01179		-0.50231	-0.30401
	0.08791	-0.00524	0.41117	0.01819		-0.0104	-0.01074	0.41117	0.01213		-0.5004	-0.28632
	0.08714	-0.0047	0.41196	0.01941		-0.01117	-0.01101	0.41196	0.01202		-0.49851	-0.26929
	0.08633	-0.00494	0.41277	0.0188		-0.012	-0.0109	0.41281	0.01193		-0.49669	-0.25991
	0.08554	-0.00518	0.4135	0.0187		-0.01274	-0.01093	0.41357	0.01226		-0.49488	-0.2486
	0.08473	-0.00474	0.41434	0.01941		-0.01361	-0.01113	0.41439	0.01198		-0.49303	-0.24621
	0.08395	-0.00531	0.41515	0.01835		-0.01438	-0.01089	0.41516	0.01218		-0.49116	-0.23588
	0.0831	-0.00482	0.41594	0.01957		-0.01521	-0.01121	0.41598	0.01213		-0.48934	-0.22023
	0.08232	-0.00487	0.41672	0.019		-0.01598	-0.01108	0.41677	0.012		-0.48752	-0.20326
	0.08155	-0.00536	0.41752	0.01886		-0.01677	-0.01113	0.41758	0.01237		-0.48564	-0.18347
	0.08077	-0.00478	0.41837	0.01974		-0.01756	-0.01131	0.41839	0.012		-0.48377	-0.16295
	0.07991	-0.00533	0.41917	0.01855		-0.01839	-0.01111	0.41916	0.01229		-0.48196	-0.14265
	0.07912	-0.00504	0.41993	0.01957		-0.0192	-0.01143	0.41998	0.01225		-0.48009	-0.11971
	0.07832	-0.00502	0.4207	0.01903		-0.01998	-0.01118	0.42077	0.01213		-0.47821	-0.0949
	0.07753	-0.00536	0.42153	0.01898		-0.02077	-0.01138	0.42154	0.01239		-0.47627	-0.05976
	0.07676	-0.0048	0.42235	0.01974		-0.02155	-0.01147	0.42238	0.01211		-0.47426	-0.02057
	0.0759	-0.00538	0.42309	0.01868		-0.02241	-0.01128	0.42315	0.01234		-0.47138	0.02824
	0.07515	-0.00501	0.42392	0.01984		-0.0232	-0.01159	0.42397	0.01236		-0.46939	0.06449
	0.07434	-0.00501	0.42476	0.01925		-0.024	-0.01139	0.4248	0.01222		-0.46733	0.10863
	0.07352	-0.0055	0.42553	0.01906		-0.02483	-0.01156	0.42556	0.01254		-0.46552	0.15725
	0.07274	-0.00484	0.42635	0.02004		-0.02561	-0.01164	0.42634	0.01217		-0.46362	0.22039
	0.07196	-0.00544	0.42713	0.019		-0.02641	-0.01147	0.42719	0.01249		-0.46176	0.29649
	0.07112	-0.00522	0.42789	0.01988		-0.02722	-0.01179	0.42797	0.01239		-0.45999	0.39335
	0.07033	-0.00502	0.42869	0.01951		-0.02798	-0.01158	0.42877	0.0123		-0.45817	0.516
	0.06951	-0.0055	0.42952	0.01926		-0.02879	-0.01175	0.42956	0.01263		-0.45624	0.67278
	0.06877	-0.00492	0.43029	0.02023		-0.02959	-0.01179	0.43036	0.01227		-0.45446	0.86612
	0.06798	-0.00546	0.43109	0.01903		-0.03036	-0.0117	0.43116	0.0126		-0.45243	1.11364
	0.0671	-0.00537	0.4319	0.01996		-0.0312	-0.012	0.43199	0.01256		-0.45041	1.38736
	0.06637	-0.00507	0.43271	0.0198		-0.03194	-0.01173	0.43274	0.01241		-0.44863	1.64299
	0.06554	-0.00563	0.43353	0.01936		-0.03279	-0.01197	0.43355	0.01281		-0.4468	1.89706
	0.06476	-0.00505	0.43435	0.02036		-0.03357	-0.01198	0.43433	0.01242		-0.44489	2.1415
	0.06392	-0.00547	0.43511	0.01936		-0.03436	-0.01187	0.43518	0.01272		-0.44303	2.37272
	0.06313	-0.00541	0.43594	0.02		-0.0352	-0.01215	0.43595	0.01263		-0.44121	2.5955
	0.06234	-0.00513	0.43674	0.01998		-0.03599	-0.01186	0.43676	0.01256		-0.43937	2.81396
	0.06154	-0.00568	0.43748	0.01941		-0.03675	-0.01221	0.4376	0.01284		-0.43758	3.03658
	0.06075	-0.0052	0.43838	0.02051		-0.03756	-0.0121	0.4384	0.01254		-0.43569	3.23082
	0.05992	-0.00551	0.43906	0.01954		-0.0384	-0.01208	0.43914	0.01285		-0.43379	3.37092
	0.05913	-0.00558	0.43994	0.02016		-0.0392	-0.0123	0.44001	0.01283		-0.43192	3.41323
	0.05833	-0.00523	0.4408	0.0203		-0.03999	-0.01209	0.4408	0.01265		-0.43009	3.29933
	0.05751	-0.00574	0.44153	0.01959		-0.04079	-0.0124	0.44159	0.01297		-0.4282	2.99207
	0.05675	-0.00534	0.44232	0.02075		-0.04155	-0.01228	0.44238	0.01266		-0.42642	2.52128
	0.05593	-0.00559	0.44308	0.01975		-0.04237	-0.01232	0.44319	0.01296		-0.42446	1.96099
	0.05515	-0.0057	0.44393	0.02031		-0.04318	-0.0125	0.44398	0.0129		-0.42264	1.40115
	0.05432	-0.00528	0.44471	0.02045		-0.04399	-0.0123	0.4448	0.01281		-0.42081	0.97708
	0.05353	-0.00592	0.44552	0.01973		-0.0448	-0.01254	0.44557	0.01314		-0.41891	0.67504
	0.05275	-0.0054	0.44631	0.02086		-0.04555	-0.01242	0.4464	0.01277		-0.41699	0.46691
	0.05192	-0.0056	0.44713	0.01999		-0.04634	-0.01253	0.44721	0.01311		-0.41493	0.34122
	0.05114	-0.00584	0.44793	0.02047		-0.04716	-0.01263	0.448	0.01304		-0.41302	0.28479
	0.05032	-0.00535	0.44872	0.02064		-0.04794	-0.01246	0.44877	0.01293		-0.41123	0.23983
	0.04955	-0.006	0.44956	0.01998		-0.04878	-0.01278	0.4496	0.01325		-0.40939	0.19653
	0.04871	-0.0055	0.45037	0.02095		-0.04955	-0.0126	0.45036	0.01288		-0.4076	0.16218
	0.04791	-0.00567	0.45114	0.0201		-0.05039	-0.01273	0.4512	0.01329		-0.40569	0.13868
	0.04713	-0.0059	0.45192	0.02045		-0.05115	-0.01282	0.45197	0.0132		-0.40386	0.11036
	0.04632	-0.00548	0.45277	0.02085		-0.05195	-0.01266	0.4528	0.01311		-0.40197	0.08848
	0.04555	-0.00606	0.45351	0.02002		-0.05271	-0.01299	0.45361	0.01342		-0.40016	0.08464
	0.04473	-0.00563	0.45434	0.02109		-0.0536	-0.01275	0.45439	0.01309		-0.39842	0.08152
	0.04395	-0.00568	0.45514	0.02032		-0.05437	-0.01295	0.45517	0.01341		-0.3965	0.07437
	0.04313	-0.00609	0.45598	0.02065		-0.05517	-0.01298	0.45598	0.01337		-0.39459	0.07216
	0.04235	-0.00554	0.45674	0.02102		-0.05595	-0.01291	0.45683	0.01325		-0.39276	0.06877
	0.04157	-0.00614	0.45753	0.02025		-0.05677	-0.01317	0.45756	0.01362		-0.38283	0.05192
	0.04076	-0.00573	0.45834	0.02117		-0.05758	-0.01292	0.45835	0.01324		-0.35975	0.0303
	0.03994	-0.0058	0.45915	0.02049		-0.05836	-0.01314	0.45917	0.01357		-0.33985	0.0357
	0.03912	-0.0062	0.45992	0.02062		-0.05918	-0.01318	0.45997	0.01354		-0.31981	0.04301
	0.03836	-0.00557	0.4607	0.02116		-0.05998	-0.01306	0.46077	0.01344		-0.30044	0.08554
	0.03755	-0.00617	0.46152	0.02036		-0.06078	-0.01336	0.46155	0.01375		-0.29822	0.10285
	0.03673	-0.00594	0.46235	0.02127		-0.06156	-0.01317	0.46244	0.01344		-0.29636	0.1352
	0.03591	-0.00583	0.46314	0.02061		-0.06239	-0.01334	0.46316	0.01376		-0.29442	0.18121
	0.03513	-0.00634	0.46396	0.02073		-0.0632	-0.01332	0.46401	0.01367		-0.29262	0.26549
	0.03436	-0.00569	0.46479	0.02141		-0.06398	-0.01327	0.46476	0.01365		-0.29077	0.39501
	0.03353	-0.00624	0.46559	0.02045		-0.06478	-0.01354	0.46562	0.01393		-0.289	0.59492
	0.03277	-0.00601	0.46633	0.02133		-0.06561	-0.01326	0.46637	0.01361		-0.28714	0.86123
	0.03195	-0.00584	0.46712	0.02087		-0.06638	-0.01357	0.46714	0.01392		-0.28494	1.23848
	0.03117	-0.00642	0.46789	0.02084		-0.06718	-0.01348	0.46798	0.01389		-0.28305	1.59531
	0.03033	-0.00596	0.46873	0.0214		-0.06799	-0.01344	0.46877	0.01383		-0.28125	1.96261
	0.02955	-0.00629	0.46952	0.02055		-0.06876	-0.0137	0.46954	0.01413		-0.27941	2.3251
	0.02871	-0.00619	0.4703	0.02139		-0.06954	-0.01347	0.47036	0.01383		-0.27757	2.66544
	0.02795	-0.00598	0.47114	0.02101		-0.07039	-0.0138	0.4712	0.01415		-0.27571	2.93887
	0.02716	-0.00653	0.47196	0.02085		-0.07115	-0.01362	0.47201	0.01412		-0.27382	2.98513
	0.02633	-0.00597	0.47275	0.02158		-0.07193	-0.01372	0.47275	0.014		-0.27199	2.71066
	0.02551	-0.00646	0.47353	0.02068		-0.07279	-0.01387	0.47358	0.01437		-0.27016	2.10183
	0.02472	-0.00635	0.47434	0.02141		-0.07357	-0.01365	0.47435	0.01402		-0.26829	1.17118
	0.02396	-0.00613	0.47513	0.02119		-0.07438	-0.01395	0.4752	0.01438		-0.26622	0.4842
	0.02309	-0.00666	0.47594	0.02097		-0.07514	-0.01381	0.47602	0.0143		-0.26427	0.23533
	0.02231	-0.00619	0.47672	0.02156		-0.07595	-0.01385	0.47678	0.01427		-0.26235	0.24093
	0.0215	-0.00653	0.47752	0.02088		-0.07675	-0.01407	0.47759	0.01455		-0.26053	0.23395
	0.02071	-0.00655	0.47833	0.02149		-0.07759	-0.01385	0.47844	0.01425		-0.25869	0.18128
	0.01991	-0.00619	0.47914	0.0213		-0.07839	-0.01419	0.47917	0.01457		-0.25679	0.1774
	0.01914	-0.00684	0.47992	0.02108		-0.07922	-0.01399	0.47998	0.01449		-0.25496	0.16725
	0.01832	-0.00627	0.48073	0.02178		-0.07994	-0.0141	0.48078	0.01445		-0.25316	0.14425
	0.01753	-0.00664	0.48153	0.02088		-0.08076	-0.0142	0.48155	0.01478		-0.25126	0.11128
	0.01674	-0.00671	0.48236	0.0215		-0.08154	-0.01403	0.48238	0.01448		-0.24948	0.10049
	0.01593	-0.00635	0.48313	0.02144		-0.08238	-0.01431	0.48316	0.01485		-0.2476	0.10142
	0.01517	-0.00694	0.48397	0.02101		-0.08316	-0.01411	0.48398	0.01465		-0.24569	0.09916
	0.01431	-0.00651	0.48478	0.02187		-0.08398	-0.01426	0.48479	0.01467		-0.2439	0.09832
	0.01353	-0.00675	0.48554	0.0211		-0.08477	-0.01437	0.48557	0.01502		-0.24202	0.09548
	0.01274	-0.0069	0.48635	0.02157		-0.08556	-0.01421	0.48639	0.01467		-0.2402	0.09475
	0.01195	-0.00646	0.48715	0.02162		-0.08634	-0.01456	0.48719	0.01502		-0.23836	0.09197
	0.01117	-0.00705	0.48793	0.02112		-0.08715	-0.01427	0.48802	0.01496		-0.23655	0.08432
	0.01033	-0.0067	0.48879	0.02188		-0.08796	-0.01451	0.48874	0.0149		-0.19957	0.0628
	0.00954	-0.00678	0.48957	0.02126		-0.08881	-0.01452	0.48962	0.01522		-0.15012	0.03605
	0.00873	-0.00711	0.49036	0.02152		-0.08954	-0.01444	0.49041	0.01488		-0.12727	0.03852
	0.00797	-0.00661	0.49116	0.02175		-0.0904	-0.01469	0.49118	0.01527		-0.04128	0.05095
	0.00716	-0.0072	0.49191	0.02116		-0.09117	-0.01447	0.492	0.01511		0.02853	0.06088
	0.00636	-0.00683	0.49272	0.02193		-0.092	-0.0147	0.49277	0.0151		0.08225	0.07751
	0.00555	-0.00686	0.49353	0.02122		-0.09281	-0.01466	0.49357	0.01536		0.08472	0.08255
	0.00477	-0.00734	0.49431	0.02167		-0.09358	-0.0146	0.49439	0.01511		0.08666	0.08563
	0.00394	-0.00678	0.49516	0.02178		-0.09434	-0.01488	0.49518	0.01546		0.08849	0.09168
	0.00313	-0.00738	0.49593	0.02129		-0.09517	-0.0146	0.49599	0.01528		0.09033	0.09566
	0.00237	-0.0071	0.49673	0.02191		-0.09596	-0.01488	0.49678	0.0153		0.09222	0.10198
	0.00159	-0.00709	0.49755	0.0214		-0.09677	-0.01479	0.49762	0.01559		0.094	0.10895
	0.000744764	-0.00744	0.49834	0.02166		-0.09755	-0.01481	0.49832	0.01524		0.09588	0.11887
	-3.55472e-05	-0.00685	0.49918	0.02191		-0.09833	-0.01503	0.49915	0.01565		0.09775	0.13358
	-0.000789137	-0.00743	0.49992	0.02126		-0.09913	-0.0148	0.49999	0.01548		0.09962	0.14713
	-0.00162	-0.00731	0.50075	0.02204		-0.09999	-0.01509	0.5008	0.0155		0.10138	0.16795
	-0.00239	-0.00717	0.50152	0.02151		-0.10076	-0.01498	0.50158	0.01578		0.10331	0.19274
	-0.00318	-0.00765	0.50229	0.02163		-0.10158	-0.01504	0.50237	0.01543		0.10511	0.23041
	-0.00401	-0.00713	0.50313	0.02189		-0.10238	-0.01517	0.50317	0.01582		0.10702	0.2835
	-0.00481	-0.0076	0.50396	0.02132		-0.1032	-0.01496	0.50398	0.01572		0.10885	0.35544
	-0.0056	-0.00746	0.50471	0.02202		-0.10398	-0.01527	0.50475	0.01565		0.11071	0.46073
	-0.0064	-0.00721	0.50551	0.02155		-0.10478	-0.0151	0.50559	0.0159		0.11256	0.60741
	-0.00722	-0.00781	0.50625	0.02155		-0.10557	-0.01521	0.50637	0.01562		0.11436	0.81992
	-0.00805	-0.00732	0.5071	0.02204		-0.10637	-0.01532	0.50718	0.016		0.11634	1.13811
	-0.0088	-0.00769	0.50791	0.02134		-0.10714	-0.01517	0.50794	0.01584		0.11837	1.55035
	-0.00962	-0.00775	0.50873	0.02204		-0.10799	-0.01546	0.50875	0.01579		0.12023	1.99086
	-0.01041	-0.00745	0.50954	0.02164		-0.10876	-0.01524	0.50954	0.01602		0.12209	2.45667
	-0.01118	-0.00804	0.51034	0.02158		-0.10957	-0.01538	0.51037	0.01576		0.12398	2.9112
	-0.01198	-0.0076	0.51115	0.02205		-0.11037	-0.01552	0.51118	0.01607		0.12585	3.32265
	-0.01278	-0.00782	0.51195	0.02141		-0.11118	-0.01531	0.51199	0.01595		0.12765	3.69283
	-0.01358	-0.00802	0.51277	0.02199		-0.112	-0.01561	0.51273	0.0159		0.12954	3.99676
	-0.01437	-0.00762	0.51356	0.02169		-0.11279	-0.01538	0.51358	0.0162		0.13144	4.23051
	-0.01519	-0.00815	0.51437	0.02158		-0.11356	-0.01558	0.51441	0.01588		0.13325	4.33898
	-0.016	-0.00781	0.51515	0.02211		-0.11435	-0.0156	0.51521	0.01621		0.13513	4.31816
	-0.01684	-0.0079	0.51594	0.02146		-0.11518	-0.01549	0.51603	0.0161		0.13696	4.18351
	-0.01761	-0.00824	0.51678	0.0221		-0.11598	-0.01576	0.51678	0.01603		0.13876	3.90246
	-0.01842	-0.00776	0.5176	0.02172		-0.11676	-0.01553	0.51758	0.01634		0.14066	3.44423
	-0.0192	-0.00839	0.51838	0.02168		-0.11762	-0.01573	0.51834	0.01598		0.14246	2.8576
	-0.02	-0.00799	0.51914	0.02206		-0.11838	-0.01577	0.51917	0.01625		0.14425	2.25366
	-0.02079	-0.00813	0.51994	0.02151		-0.11918	-0.01568	0.51995	0.01614		0.14616	1.74078
	-0.02164	-0.00848	0.52072	0.02205		-0.11998	-0.01592	0.52074	0.01611		0.148	1.37389
	-0.0224	-0.00793	0.52158	0.02178		-0.12078	-0.01567	0.5216	0.01644		0.14989	1.16185
	-0.02319	-0.00857	0.52232	0.02161		-0.12155	-0.0159	0.52236	0.01602		0.15173	1.0098
	-0.02396	-0.00827	0.52316	0.0222		-0.12236	-0.01588	0.52321	0.01637		0.15351	0.88115
	-0.02477	-0.00832	0.52393	0.02157		-0.12316	-0.01582	0.52401	0.01631		0.15539	0.77006
	-0.02562	-0.00866	0.52474	0.02203		-0.12396	-0.01604	0.52478	0.0162		0.15726	0.68909
	-0.02641	-0.00818	0.52554	0.02185		-0.12479	-0.01582	0.5256	0.01643		0.1591	0.61943
	-0.02718	-0.00875	0.52632	0.02163		-0.12554	-0.01609	0.52643	0.01617		0.16101	0.55908
	-0.028	-0.00854	0.52716	0.02218		-0.12638	-0.01599	0.52719	0.01642		0.16295	0.50875
	-0.02881	-0.00852	0.52797	0.02153		-0.12718	-0.01602	0.52801	0.01635		0.16501	0.46895
	-0.02958	-0.00898	0.52874	0.02199		-0.128	-0.01621	0.52875	0.01618		0.16689	0.43946
	-0.03038	-0.0085	0.52952	0.02194		-0.12878	-0.01589	0.52964	0.01656		0.16877	0.41273
	-0.03118	-0.00893	0.53035	0.02162		-0.12957	-0.01627	0.53041	0.01619		0.17059	0.38864
	-0.03196	-0.00888	0.53116	0.02217		-0.13037	-0.01613	0.53117	0.0165		0.17241	0.3664
	-0.03274	-0.00866	0.53194	0.02157		-0.13116	-0.01615	0.53199	0.01644		0.17425	0.34677
	-0.03358	-0.0092	0.53275	0.02208		-0.13197	-0.01629	0.53277	0.01632		0.17612	0.33017
	-0.03438	-0.00878	0.53354	0.02189		-0.13276	-0.01611	0.53359	0.01668		0.17799	0.31557
	-0.03518	-0.00919	0.53438	0.0216		-0.13358	-0.0164	0.53441	0.01624		0.17986	0.30278
	-0.03597	-0.00914	0.53512	0.02217		-0.13437	-0.01621	0.53516	0.01648		0.1817	0.28929
	-0.03675	-0.00887	0.53595	0.02168		-0.13513	-0.01631	0.53599	0.0165		0.18347	0.27849
	-0.03759	-0.00944	0.53673	0.02197		-0.13593	-0.01643	0.53678	0.01632		0.18536	0.26938
	-0.03839	-0.00901	0.53757	0.02196		-0.13674	-0.01623	0.53759	0.01671		0.18725	0.26197
	-0.03924	-0.00936	0.53834	0.02165		-0.13754	-0.01651	0.5384	0.01629		0.18902	0.2533
	-0.03997	-0.00949	0.53918	0.02219		-0.13836	-0.01632	0.53919	0.01658		0.19091	0.24697
	-0.04077	-0.00918	0.53992	0.02162		-0.13915	-0.01648	0.54002	0.0165		0.1927	0.24031
	-0.04159	-0.00971	0.54071	0.02199		-0.13996	-0.01656	0.54076	0.01637		0.19457	0.23509
	-0.04236	-0.0093	0.54153	0.02195		-0.14078	-0.01635	0.5416	0.0167		0.19646	0.23132
	-0.04317	-0.00962	0.54236	0.02172		-0.1416	-0.01664	0.54239	0.01639		0.19834	0.22623
	-0.04398	-0.00976	0.54321	0.02224		-0.14237	-0.0164	0.54321	0.01658		0.20016	0.22189
	-0.04478	-0.00938	0.54392	0.02169		-0.14318	-0.01659	0.54401	0.01658		0.20209	0.21798
	-0.04555	-0.01	0.54474	0.02197		-0.14401	-0.01662	0.54479	0.01638		0.20392	0.21356
	-0.04638	-0.00961	0.54557	0.02203		-0.1448	-0.01651	0.54561	0.01672		0.20574	0.21127
	-0.04716	-0.00983	0.5463	0.02167		-0.14561	-0.01678	0.54636	0.01636		0.20759	0.20906
	-0.04799	-0.0101	0.54716	0.02224		-0.14642	-0.01651	0.5472	0.01663		0.20949	0.20558
	-0.0488	-0.00967	0.54795	0.02175		-0.14716	-0.01676	0.54797	0.01656		0.21126	0.20182
	-0.04957	-0.01027	0.54873	0.02195		-0.14797	-0.0167	0.54881	0.01642		0.21314	0.19972
	-0.0504	-0.00992	0.54952	0.02206		-0.14878	-0.01665	0.54958	0.01678		0.21495	0.19655
	-0.05123	-0.01009	0.55031	0.02175		-0.14955	-0.01684	0.5504	0.01642		0.21693	0.19488
	-0.05201	-0.01045	0.5511	0.02225		-0.15039	-0.0166	0.55119	0.01663		0.21869	0.19245
	-0.05277	-0.01002	0.55192	0.0218		-0.15114	-0.01685	0.55201	0.01666		0.22056	0.18882
	-0.05359	-0.01055	0.55274	0.02197		-0.15199	-0.01677	0.55277	0.01641		0.22238	0.18627
	-0.05442	-0.01031	0.55353	0.02216		-0.15278	-0.01679	0.55363	0.01681		0.22423	0.18386
	-0.05517	-0.01026	0.5543	0.02173		-0.15358	-0.01694	0.5544	0.01644		0.22604	0.18116
	-0.05598	-0.0108	0.55515	0.02224		-0.1544	-0.01674	0.55519	0.01668		0.22794	0.17852
	-0.05682	-0.01036	0.55594	0.02181		-0.15517	-0.01698	0.55601	0.01668		0.22978	0.1755
	-0.05758	-0.01082	0.55675	0.02194		-0.15598	-0.01684	0.55677	0.01643		0.23163	0.17236
	-0.05839	-0.01067	0.55752	0.02213		-0.15681	-0.01685	0.55754	0.01678		0.23346	0.16977
	-0.05922	-0.01065	0.55833	0.02178		-0.15758	-0.01705	0.5584	0.01648		0.23534	0.16728
	-0.05999	-0.01117	0.55912	0.02217		-0.15835	-0.01682	0.5592	0.01666		0.23726	0.16408
	-0.0608	-0.01067	0.55995	0.02188		-0.15919	-0.01709	0.56001	0.0167		0.2391	0.16115
	-0.06158	-0.01119	0.56072	0.02198		-0.16001	-0.01691	0.56078	0.01646		0.24079	0.15675
	-0.06239	-0.01109	0.56151	0.02217		-0.16074	-0.017	0.56155	0.01686		0.24255	0.15506
	-0.06319	-0.01091	0.56231	0.02172		-0.16158	-0.01713	0.56239	0.01656		0.24445	0.15218
	-0.064	-0.01152	0.56314	0.02223		-0.16236	-0.01691	0.56319	0.01667		0.24633	0.14971
	-0.06479	-0.01106	0.56393	0.02184		-0.16314	-0.01719	0.564	0.01677		0.24815	0.14687
	-0.06558	-0.01152	0.56478	0.022		-0.16397	-0.01697	0.56481	0.0165		0.25006	0.14447
	-0.0664	-0.0115	0.5655	0.0221		-0.16475	-0.01713	0.56562	0.01687		0.25186	0.14151
	-0.0672	-0.01134	0.56638	0.02174		-0.1656	-0.01716	0.56642	0.01656		0.25369	0.13953
	-0.06802	-0.01187	0.56713	0.02222		-0.16636	-0.01699	0.5672	0.01667		0.2556	0.13711
	-0.06875	-0.0115	0.56797	0.02193		-0.16717	-0.01729	0.568	0.01682		0.25747	0.13466
	-0.0696	-0.01184	0.56872	0.02198		-0.16798	-0.01703	0.5688	0.01649		0.25931	0.13301
	-0.07041	-0.01196	0.56955	0.02219		-0.16875	-0.01721	0.56956	0.01686		0.26111	0.13067
	-0.07118	-0.01166	0.57033	0.02174		-0.16957	-0.01719	0.57037	0.01655		0.26296	0.12902
	-0.07199	-0.0122	0.5711	0.02222		-0.17036	-0.0171	0.57119	0.01669		0.26479	0.12797
	-0.0728	-0.01186	0.57191	0.02194		-0.17118	-0.01734	0.57199	0.01683		0.26663	0.12583
	-0.07359	-0.01216	0.5727	0.02192		-0.17199	-0.01712	0.57281	0.01651		0.26849	0.12424
	-0.07436	-0.01238	0.57358	0.02221		-0.17276	-0.01724	0.5736	0.01686		0.27043	0.12247
	-0.07516	-0.01212	0.57433	0.02178		-0.17359	-0.01725	0.57442	0.01663		0.27224	0.12107
	-0.076	-0.01267	0.57511	0.0222		-0.17437	-0.01718	0.57522	0.0167		0.27401	0.12005
	-0.0768	-0.0124	0.57593	0.02198		-0.17523	-0.0174	0.57601	0.01687		0.27585	0.11911
	-0.0776	-0.01263	0.5767	0.02192		-0.17596	-0.01714	0.57681	0.01654		0.27772	0.11743
	-0.07839	-0.01283	0.57754	0.02224		-0.17677	-0.01736	0.57763	0.0169		0.27961	0.11633
	-0.07921	-0.01251	0.57833	0.02178		-0.17759	-0.01726	0.57836	0.01667		0.28152	0.11518
	-0.07998	-0.0131	0.57917	0.02218		-0.1784	-0.01723	0.57926	0.01676		0.28342	0.11394
	-0.08078	-0.0128	0.57993	0.02192		-0.17919	-0.01741	0.57999	0.01685		0.28517	0.11257
	-0.0816	-0.013	0.58073	0.02194		-0.17997	-0.01719	0.58081	0.01658		0.28707	0.11165
	-0.08241	-0.01337	0.58152	0.0222		-0.18079	-0.01744	0.58157	0.01691		0.28898	0.11163
	-0.08321	-0.013	0.58233	0.02179		-0.18158	-0.01731	0.58235	0.01663		0.29076	0.10979
	-0.08399	-0.01355	0.58308	0.02216		-0.18239	-0.01734	0.58317	0.01668		0.29257	0.10956
	-0.08478	-0.01334	0.58395	0.02203		-0.18312	-0.01746	0.58402	0.01691		0.29448	0.1087
	-0.08556	-0.01346	0.5847	0.02187		-0.18397	-0.01727	0.58476	0.01657		0.29629	0.10765
	-0.08639	-0.01391	0.5855	0.02224		-0.18478	-0.01751	0.58557	0.01694		0.29814	0.10724
	-0.08719	-0.01347	0.58633	0.02179		-0.18556	-0.01732	0.58637	0.0167		0.29996	0.10604
	-0.08797	-0.01404	0.58714	0.02213		-0.18631	-0.01738	0.58721	0.01676		0.30186	0.10479
	-0.08883	-0.01392	0.58795	0.02201		-0.18714	-0.01748	0.58794	0.01695		0.30363	0.10432
	-0.08963	-0.01393	0.58872	0.02189		-0.18798	-0.0173	0.58884	0.01659		0.30549	0.10403
	-0.09037	-0.0144	0.58956	0.02223		-0.1888	-0.01755	0.58955	0.01694		0.3074	0.10345
	-0.09119	-0.01403	0.59035	0.02185		-0.18955	-0.01734	0.59038	0.01676		0.30925	0.10292
	-0.092	-0.01448	0.59112	0.02217		-0.19035	-0.01746	0.59123	0.01674		0.31115	0.10244
	-0.0928	-0.01448	0.59194	0.02201		-0.19119	-0.01751	0.59204	0.017		0.31297	0.10115
	-0.09358	-0.01445	0.59271	0.02182		-0.19197	-0.01732	0.59279	0.0166		0.31485	0.10099
	-0.09442	-0.01497	0.59352	0.02222		-0.19276	-0.0176	0.59359	0.01697		0.31663	0.09995
	-0.09515	-0.01457	0.59436	0.02177		-0.1935	-0.01735	0.5944	0.0168		0.31848	0.09916
	-0.09598	-0.01492	0.59512	0.02212		-0.19437	-0.01748	0.59517	0.01677		0.32033	0.09878
	-0.09676	-0.01502	0.59595	0.02201		-0.19515	-0.01752	0.59597	0.01698		0.32218	0.09799
	-0.09756	-0.01497	0.59673	0.02184		-0.19598	-0.01736	0.59684	0.01669		0.32404	0.09773
	-0.09838	-0.0155	0.59753	0.02225		-0.19681	-0.01763	0.59765	0.01697		0.32592	0.09729
	-0.09918	-0.01516	0.59835	0.02183		-0.19759	-0.01736	0.59841	0.01679		0.32771	0.09676
	-0.09998	-0.01559	0.59913	0.02209		-0.19837	-0.01755	0.59916	0.01679		0.32964	0.09594
	-0.10076	-0.01573	0.59996	0.02213		-0.19917	-0.0175	0.6	0.01701		0.33145	0.09543
	-0.10155	-0.0155	0.60076	0.02183		-0.19995	-0.01742	0.6008	0.01672		0.33333	0.09511
	-0.10242	-0.01613	0.60152	0.02227		-0.2008	-0.01761	0.60163	0.01701		0.3352	0.09529
	-0.10322	-0.01573	0.60232	0.02184		-0.20159	-0.01738	0.6024	0.01688		0.33702	0.09418
	-0.10403	-0.0162	0.60314	0.02207		-0.20233	-0.01755	0.60317	0.01681		0.33885	0.09362
	-0.10476	-0.01632	0.60395	0.02208		-0.20316	-0.01751	0.60401	0.01701		0.34066	0.09319
	-0.10562	-0.01612	0.6047	0.02182		-0.20404	-0.01747	0.60479	0.01673		0.34243	0.09312
	-0.1064	-0.01675	0.60553	0.02225		-0.20473	-0.01762	0.60561	0.01703		0.34443	0.0923
	-0.10721	-0.01645	0.60638	0.02188		-0.20554	-0.0174	0.60641	0.01691		0.34624	0.09172
	-0.10801	-0.0168	0.60714	0.02204		-0.20638	-0.01764	0.60718	0.01686		0.34812	0.09182
	-0.1088	-0.01699	0.60789	0.02212		-0.20714	-0.01751	0.60798	0.01706		0.34995	0.09361
	-0.10958	-0.0168	0.60871	0.02181		-0.20794	-0.01747	0.60877	0.01674		0.35178	0.09087
	-0.11039	-0.01741	0.60955	0.02226		-0.20876	-0.01763	0.60958	0.01707		0.35363	0.09032
	-0.11118	-0.01713	0.61031	0.02182		-0.20955	-0.01742	0.61035	0.01691		0.35549	0.09065
	-0.11196	-0.01737	0.61113	0.02207		-0.21034	-0.01766	0.6112	0.01687		0.35734	0.08934
	-0.11285	-0.01767	0.61189	0.02208		-0.21112	-0.01748	0.61202	0.01713		0.35921	0.08938
	-0.11363	-0.01747	0.61272	0.02184		-0.21195	-0.01749	0.61279	0.01677		0.36112	0.08875
	-0.11441	-0.01806	0.6135	0.02221		-0.21266	-0.01763	0.61358	0.01706		0.36293	0.0885
	-0.11519	-0.0179	0.61428	0.02186		-0.21348	-0.01739	0.61442	0.01695		0.36482	0.08811
	-0.11595	-0.01811	0.61509	0.022		-0.21435	-0.01766	0.61513	0.01692		0.36671	0.08763
	-0.11678	-0.01848	0.61599	0.02216		-0.21511	-0.01747	0.61599	0.01716		0.36849	0.08764
	-0.11765	-0.01817	0.61672	0.02176		-0.21594	-0.01756	0.61676	0.01682		0.37032	0.08683
	-0.11842	-0.01878	0.61749	0.02222		-0.21675	-0.01763	0.61757	0.01708		0.37221	0.08677
	-0.11923	-0.01865	0.61829	0.02188		-0.21758	-0.01742	0.61842	0.01703		0.37408	0.08658
	-0.12002	-0.01883	0.61913	0.02202		-0.21837	-0.01768	0.61916	0.01694		0.37595	0.08614
	-0.12085	-0.01929	0.61993	0.02216		-0.21917	-0.01746	0.61999	0.0172		0.37772	0.08534
	-0.12158	-0.01895	0.6207	0.02176		-0.22	-0.01758	0.62075	0.01686		0.37967	0.08511
	-0.12241	-0.01955	0.62145	0.02217		-0.22077	-0.01758	0.62153	0.01707		0.3814	0.08478
	-0.1232	-0.01954	0.6223	0.0219		-0.22157	-0.01743	0.62237	0.01705		0.38325	0.08455
	-0.12403	-0.01961	0.62309	0.02205		-0.22233	-0.01767	0.62318	0.0169		0.38513	0.08413
	-0.1248	-0.02008	0.6239	0.02215		-0.22315	-0.01744	0.62399	0.01726		0.38696	0.08412
	-0.12559	-0.01984	0.62469	0.02183		-0.22396	-0.0176	0.62472	0.01692		0.38884	0.08327
	-0.1264	-0.02037	0.62549	0.02226		-0.22475	-0.01756	0.62556	0.01715		0.39064	0.08336
	-0.12717	-0.02047	0.62634	0.02193		-0.22553	-0.01744	0.62634	0.01709		0.39257	0.08261
	-0.12799	-0.02041	0.6271	0.02205		-0.22633	-0.01768	0.62718	0.01698		0.39439	0.08248
	-0.1288	-0.02099	0.62787	0.02218		-0.22718	-0.01746	0.62793	0.01726		0.39629	0.0821
	-0.12957	-0.02073	0.62872	0.02186		-0.22796	-0.01761	0.62876	0.01695		0.39775	0.08181
	-0.13034	-0.02118	0.6295	0.02219		-0.22875	-0.01759	0.62958	0.01722		0.39852	0.08034
	-0.13121	-0.02135	0.63032	0.02194		-0.22957	-0.01746	0.63038	0.01713		0.39743	0.07272
	-0.13197	-0.02129	0.63106	0.02196		-0.23036	-0.0177	0.63117	0.01698		0.39561	0.06823
	-0.13274	-0.02189	0.63192	0.02218		-0.23118	-0.0174	0.63198	0.01731		0.39379	0.06468
	-0.13359	-0.02168	0.63271	0.02179		-0.23194	-0.01763	0.63277	0.01699		0.39189	0.06202
	-0.1344	-0.02205	0.63347	0.02219		-0.23277	-0.01752	0.63357	0.01717		0.39006	0.05996
	-0.13518	-0.02233	0.63428	0.02194		-0.23358	-0.01747	0.63434	0.01715		0.38819	0.05806
	-0.13596	-0.02221	0.63508	0.02205		-0.23437	-0.01765	0.63515	0.01705		0.3863	0.05567
	-0.13676	-0.02284	0.6359	0.02213		-0.23514	-0.01743	0.63595	0.01735		0.38452	0.05436
	-0.13756	-0.02266	0.6367	0.02182		-0.23595	-0.01762	0.63673	0.01702		0.38261	0.05246
	-0.13837	-0.02309	0.63752	0.0222		-0.23675	-0.01749	0.63756	0.01722		0.38081	0.05109
	-0.13917	-0.02339	0.63827	0.02197		-0.23758	-0.0175	0.63835	0.01725		0.37898	0.04948
	-0.13999	-0.02322	0.63907	0.02195		-0.23833	-0.01763	0.63913	0.01708		0.37709	0.04799
	-0.14081	-0.02384	0.6399	0.02222		-0.23921	-0.01739	0.64	0.0174		0.37427	0.04625
	-0.14157	-0.02377	0.64068	0.02183		-0.23994	-0.01764	0.64073	0.01708		0.33698	0.02993
	-0.14235	-0.02401	0.64155	0.02224		-0.24068	-0.01749	0.6416	0.01729		0.31488	0.02197
	-0.1432	-0.02448	0.64229	0.02193		-0.24154	-0.01753	0.64237	0.01732		0.30393	0.01831
	-0.14401	-0.02424	0.6431	0.02198		-0.24238	-0.01762	0.6431	0.01714
	-0.14479	-0.02491	0.64395	0.02225		-0.24316	-0.01741	0.64395	0.01745
	-0.1456	-0.02487	0.6447	0.02187		-0.24397	-0.01761	0.64475	0.01718
	-0.14641	-0.02512	0.64553	0.02223		-0.24478	-0.01745	0.64554	0.0173
	-0.14718	-0.02558	0.64629	0.02197		-0.24552	-0.01751	0.64638	0.01733
	-0.14799	-0.02542	0.64712	0.02195		-0.24633	-0.01758	0.64716	0.01713
	-0.14876	-0.02605	0.64786	0.02221		-0.24712	-0.01739	0.648	0.01748
	-0.1496	-0.02603	0.64873	0.02183		-0.24797	-0.01767	0.64878	0.01722
	-0.15038	-0.02622	0.64953	0.02224		-0.24873	-0.01742	0.64955	0.01738
	-0.1512	-0.02681	0.65028	0.02198		-0.24956	-0.01754	0.65037	0.01747
	-0.15199	-0.02655	0.6511	0.02199		-0.25033	-0.01754	0.65116	0.01723
	-0.1528	-0.02724	0.65188	0.02221		-0.25115	-0.01741	0.65197	0.01756
	-0.15362	-0.02734	0.65267	0.02187		-0.25193	-0.01763	0.65278	0.01725
	-0.15439	-0.02741	0.65351	0.02217		-0.25267	-0.01741	0.65354	0.01744
	-0.15519	-0.02809	0.65428	0.02201		-0.25353	-0.01753	0.65439	0.01747
	-0.15598	-0.02788	0.65507	0.02196		-0.25431	-0.01751	0.65516	0.01726
	-0.15682	-0.02842	0.65592	0.02222		-0.25513	-0.0174	0.65595	0.01762
	-0.15757	-0.02862	0.65667	0.02187		-0.25594	-0.01763	0.6567	0.01732
	-0.15841	-0.02867	0.65749	0.02225		-0.2567	-0.01738	0.65759	0.01746
	-0.1592	-0.0294	0.65827	0.02205		-0.25752	-0.01755	0.6584	0.01755
	-0.16001	-0.02916	0.65906	0.02191		-0.25832	-0.01748	0.65917	0.0173
	-0.16076	-0.02976	0.65989	0.02221		-0.2591	-0.01742	0.65993	0.01761
	-0.16161	-0.03004	0.66068	0.02188		-0.25995	-0.01761	0.66077	0.01737
	-0.16237	-0.03005	0.66144	0.0222		-0.2608	-0.01738	0.66157	0.01755
	-0.1632	-0.03074	0.66228	0.02199		-0.26154	-0.01758	0.66232	0.0176
	-0.16397	-0.03058	0.66308	0.02198		-0.26235	-0.01747	0.66314	0.01738
	-0.16481	-0.03114	0.66384	0.02228		-0.26312	-0.0174	0.66398	0.01774
	-0.16559	-0.03146	0.66466	0.02186		-0.26399	-0.0176	0.66478	0.01743
	-0.16642	-0.03145	0.66551	0.02222		-0.26477	-0.01737	0.6656	0.01757
	-0.16722	-0.03215	0.66628	0.02204		-0.26555	-0.01758	0.66637	0.01766
	-0.16798	-0.0321	0.66706	0.02199		-0.26632	-0.01744	0.66719	0.01742
	-0.16878	-0.03259	0.66788	0.02224		-0.26716	-0.01742	0.66798	0.01774
	-0.16963	-0.03299	0.6687	0.02191		-0.26792	-0.01758	0.66874	0.0175
	-0.17039	-0.03293	0.66949	0.02217		-0.26873	-0.01731	0.66957	0.0176
	-0.17118	-0.03374	0.67028	0.02208		-0.26953	-0.01759	0.67038	0.01776
	-0.17199	-0.0337	0.67108	0.02195		-0.27034	-0.01742	0.67116	0.01748
	-0.17277	-0.03406	0.67186	0.02228		-0.27113	-0.01744	0.67195	0.01781
	-0.17359	-0.03458	0.67271	0.02191		-0.27195	-0.01754	0.67276	0.01754
	-0.17433	-0.03453	0.67346	0.0222		-0.27278	-0.01735	0.67357	0.01768
	-0.17515	-0.03529	0.67425	0.02211		-0.27355	-0.0176	0.67437	0.01779
	-0.17598	-0.03526	0.67508	0.02196		-0.27439	-0.01738	0.67516	0.0175
	-0.17674	-0.0357	0.67588	0.02223		-0.27515	-0.01743	0.67595	0.01785
	-0.17755	-0.03629	0.67665	0.02195		-0.27594	-0.0175	0.67678	0.01766
	-0.17836	-0.0362	0.67751	0.02214		-0.27671	-0.01737	0.67761	0.01765
	-0.17919	-0.03694	0.67826	0.02213		-0.27752	-0.01758	0.67836	0.01788
	-0.18002	-0.03713	0.67909	0.02193		-0.27834	-0.01734	0.6792	0.01757
	-0.18079	-0.03737	0.67994	0.02231		-0.27914	-0.01744	0.67998	0.01791
	-0.18158	-0.03805	0.68064	0.02195		-0.27991	-0.01752	0.68078	0.01765
	-0.1824	-0.03793	0.68151	0.02218		-0.28072	-0.01735	0.68156	0.01774
	-0.18323	-0.0387	0.68227	0.02216		-0.28155	-0.01757	0.68234	0.0179
	-0.18398	-0.0389	0.68316	0.02197		-0.28235	-0.01735	0.6832	0.01766
	-0.18479	-0.0391	0.68387	0.02229		-0.28315	-0.01748	0.684	0.01794
	-0.18561	-0.03984	0.68467	0.02193		-0.28397	-0.01746	0.68479	0.01774
	-0.18635	-0.03979	0.68548	0.02213		-0.28476	-0.01735	0.68559	0.0178
	-0.18716	-0.04049	0.68626	0.0222		-0.28555	-0.01754	0.68637	0.018
	-0.18798	-0.04083	0.68708	0.02196		-0.28637	-0.01734	0.68717	0.01764
	-0.18874	-0.04104	0.68787	0.02232		-0.28711	-0.01747	0.68804	0.01802
	-0.18957	-0.04179	0.68869	0.022		-0.28791	-0.01744	0.68874	0.01779
	-0.19038	-0.04176	0.68946	0.02215		-0.28872	-0.01735	0.68956	0.01788
	-0.19125	-0.04245	0.69024	0.02221		-0.28953	-0.01755	0.6904	0.01804
	-0.19197	-0.04283	0.69113	0.02196		-0.29036	-0.01731	0.69117	0.01775
	-0.19276	-0.04304	0.69188	0.02227		-0.29115	-0.01748	0.692	0.01809
	-0.19356	-0.04382	0.69269	0.02204		-0.29197	-0.01741	0.69277	0.01793
	-0.19439	-0.04379	0.69348	0.02214		-0.29277	-0.01734	0.69356	0.0179
	-0.19517	-0.04446	0.69429	0.02226		-0.29357	-0.01753	0.69435	0.01809
	-0.19602	-0.04495	0.69507	0.02197		-0.29434	-0.01729	0.69517	0.0178
	-0.19681	-0.04509	0.69587	0.02234		-0.29513	-0.01747	0.696	0.01811
	-0.19762	-0.04586	0.69671	0.02207		-0.29592	-0.0174	0.69675	0.01794
	-0.19834	-0.04598	0.69748	0.02214		-0.29672	-0.01734	0.69754	0.01791
	-0.19923	-0.04659	0.69826	0.02226		-0.29757	-0.01753	0.69835	0.01816
	-0.19997	-0.0471	0.69906	0.02208		-0.29834	-0.01728	0.69915	0.01787
	-0.20081	-0.04719	0.69988	0.02231		-0.2991	-0.01752	0.69997	0.01816
	-0.20156	-0.04813	0.70069	0.02211		-0.29992	-0.01735	0.70076	0.01805
	-0.20237	-0.04823	0.70145	0.02215		-0.30071	-0.01736	0.70157	0.01797
	-0.20318	-0.04888	0.70225	0.02233		-0.30152	-0.01746	0.70233	0.01823
	-0.20398	-0.0494	0.70306	0.02198		-0.30231	-0.01728	0.70313	0.01791
	-0.20476	-0.0495	0.70387	0.02234		-0.30313	-0.01745	0.70397	0.01821
	-0.20558	-0.05042	0.70466	0.02211		-0.30394	-0.01736	0.70475	0.01804
	-0.20634	-0.05058	0.70549	0.0221		-0.3047	-0.01739	0.70559	0.01805
	-0.20714	-0.05114	0.70632	0.02236		-0.3055	-0.01748	0.70637	0.0183
	-0.20797	-0.05185	0.70708	0.02206		-0.3063	-0.01727	0.70719	0.01797
	-0.20871	-0.05194	0.70788	0.02235		-0.30717	-0.0175	0.70796	0.0183
	-0.20956	-0.05286	0.70867	0.02222		-0.30792	-0.01731	0.70879	0.01816
	-0.21032	-0.05312	0.70949	0.02214		-0.30875	-0.01738	0.70959	0.01809
	-0.21119	-0.05359	0.71027	0.02237		-0.30953	-0.01745	0.71035	0.01829
	-0.21201	-0.05431	0.71104	0.02205		-0.31035	-0.01727	0.71116	0.01801
	-0.2128	-0.05449	0.71186	0.02237		-0.31115	-0.0175	0.71198	0.01835
	-0.21353	-0.05538	0.71265	0.02221		-0.31194	-0.01728	0.71277	0.01819
	-0.21438	-0.05567	0.71347	0.0221		-0.31271	-0.01739	0.71357	0.01818
	-0.21514	-0.05612	0.71427	0.0224		-0.31351	-0.01743	0.71433	0.01841
	-0.21594	-0.05695	0.71508	0.0221		-0.31438	-0.01726	0.71516	0.01812
	-0.21677	-0.05711	0.71584	0.02235		-0.31511	-0.01751	0.71597	0.01836
	-0.2176	-0.05802	0.71663	0.02227		-0.31595	-0.0173	0.7168	0.01826
	-0.21839	-0.05834	0.71751	0.02215		-0.31676	-0.01743	0.71755	0.01824
	-0.21919	-0.05889	0.71828	0.02245		-0.31753	-0.01741	0.71836	0.01849
	-0.21999	-0.05968	0.71908	0.02209		-0.31834	-0.01727	0.71921	0.01815
	-0.2208	-0.05982	0.7199	0.02233		-0.31915	-0.01748	0.71995	0.01844
	-0.22157	-0.06072	0.72066	0.02227		-0.31996	-0.01727	0.72082	0.01834
	-0.22238	-0.06113	0.72146	0.02219		-0.32074	-0.0174	0.72161	0.01827
	-0.22316	-0.06157	0.72229	0.02248		-0.32156	-0.0174	0.7224	0.01853
	-0.22398	-0.06247	0.72308	0.02209		-0.32236	-0.01728	0.72317	0.01817
	-0.22473	-0.0626	0.72385	0.02238		-0.32314	-0.01748	0.72396	0.01847
	-0.22555	-0.06351	0.72464	0.02233		-0.32388	-0.01725	0.72476	0.0184
	-0.22636	-0.06405	0.72546	0.02213		-0.32469	-0.01742	0.72555	0.01827
	-0.22715	-0.06441	0.7263	0.02249		-0.32553	-0.01739	0.72636	0.01857
	-0.2279	-0.06545	0.72707	0.02214		-0.32631	-0.0173	0.72716	0.01828
	-0.22875	-0.06563	0.72787	0.02242		-0.32713	-0.01748	0.72795	0.01858
	-0.22955	-0.06641	0.7287	0.02235		-0.3279	-0.01729	0.72879	0.01844
	-0.23034	-0.06709	0.72951	0.02219		-0.32873	-0.01742	0.72955	0.01839
	-0.23116	-0.06743	0.73028	0.02248		-0.32951	-0.01736	0.73043	0.01863
	-0.23198	-0.06845	0.73107	0.0222		-0.33031	-0.01731	0.73119	0.01834
	-0.23276	-0.06871	0.73188	0.02236		-0.33112	-0.01749	0.73199	0.01855
	-0.23356	-0.06949	0.73269	0.02242		-0.33194	-0.01725	0.73278	0.01852
	-0.23434	-0.07023	0.7335	0.02222		-0.33273	-0.01744	0.7336	0.01841
	-0.23518	-0.07058	0.7343	0.02254		-0.33355	-0.01731	0.73439	0.01875
	-0.23599	-0.07162	0.73509	0.02221		-0.33434	-0.01736	0.73517	0.01838
	-0.23678	-0.07191	0.73584	0.02239		-0.33514	-0.01747	0.73596	0.01866
	-0.23755	-0.07264	0.73663	0.02242		-0.33594	-0.01723	0.73678	0.01854
	-0.23836	-0.07349	0.73747	0.02223		-0.33678	-0.01743	0.73758	0.0185
	-0.23917	-0.07375	0.73824	0.02253		-0.33756	-0.01731	0.73841	0.01874
	-0.23997	-0.07484	0.73904	0.02226		-0.33836	-0.01731	0.73914	0.01844
	-0.24078	-0.07515	0.73985	0.02236		-0.33915	-0.01743	0.73996	0.01873
	-0.24153	-0.07591	0.74068	0.0225		-0.33993	-0.01722	0.74075	0.01864
	-0.24234	-0.07679	0.74145	0.02222		-0.34075	-0.01745	0.74154	0.0185
	-0.2432	-0.07706	0.74224	0.02256		-0.34152	-0.0173	0.74238	0.01881
	-0.24395	-0.07819	0.74304	0.02234		-0.34236	-0.01735	0.74315	0.01845
	-0.24474	-0.07859	0.74387	0.02239		-0.34316	-0.01744	0.74396	0.01875
	-0.24553	-0.07929	0.74472	0.02254		-0.34397	-0.01723	0.74477	0.01872
	-0.24636	-0.08023	0.74546	0.02231		-0.34476	-0.01745	0.74561	0.01861
	-0.24713	-0.08049	0.74629	0.02256		-0.34557	-0.01729	0.7464	0.01886
	-0.24796	-0.08167	0.74709	0.0224		-0.34634	-0.01734	0.74716	0.01858
	-0.24878	-0.08211	0.74786	0.02239		-0.34716	-0.01743	0.74795	0.01882
	-0.24953	-0.08272	0.74871	0.0226		-0.34796	-0.01723	0.74877	0.01872
	-0.25037	-0.08374	0.74944	0.02224		-0.34877	-0.01747	0.74958	0.01864
	-0.25112	-0.08409	0.75024	0.0226		-0.3495	-0.01728	0.75036	0.01896
	-0.25198	-0.08518	0.75106	0.0224		-0.35031	-0.01736	0.75119	0.01857
	-0.25277	-0.08572	0.75184	0.02239		-0.35114	-0.01741	0.75197	0.0189
	-0.25356	-0.08628	0.75268	0.02261		-0.35192	-0.01724	0.7528	0.01879
	-0.25434	-0.0873	0.75349	0.0223		-0.35271	-0.01745	0.75356	0.01874
	-0.25513	-0.08767	0.75424	0.02261		-0.35349	-0.01728	0.75437	0.01898
	-0.25593	-0.08874	0.75508	0.02246		-0.35439	-0.01738	0.75519	0.01873
	-0.25678	-0.08934	0.75583	0.02238		-0.35512	-0.01739	0.75596	0.0189
	-0.25755	-0.08995	0.75668	0.02263		-0.35593	-0.01724	0.75678	0.01885
	-0.25837	-0.09107	0.75744	0.02233		-0.35675	-0.01748	0.75753	0.01878
	-0.25914	-0.09141	0.75826	0.02261		-0.35755	-0.01728	0.75834	0.01906
	-0.25997	-0.09243	0.75904	0.02249		-0.35835	-0.01737	0.75918	0.01875
	-0.26075	-0.09312	0.75989	0.02246		-0.35915	-0.01738	0.76	0.019
	-0.26155	-0.0937	0.76066	0.02267		-0.35997	-0.01725	0.76077	0.0189
	-0.26242	-0.0948	0.76144	0.02237		-0.36076	-0.01748	0.76154	0.01879
	-0.26316	-0.09513	0.76222	0.02259		-0.36153	-0.01728	0.76234	0.01906
	-0.26395	-0.09623	0.7631	0.02262		-0.3624	-0.0174	0.76321	0.01879
	-0.26476	-0.09696	0.76389	0.02242		-0.36313	-0.01739	0.76399	0.01908
	-0.26551	-0.09746	0.76469	0.02271		-0.36394	-0.01727	0.76482	0.01898
	-0.26639	-0.09866	0.76545	0.02239		-0.36474	-0.01745	0.76558	0.01888
	-0.26714	-0.09898	0.76627	0.02265		-0.36552	-0.01727	0.76638	0.0192
	-0.26797	-0.10001	0.76702	0.02261		-0.36633	-0.01741	0.76711	0.01883
	-0.26876	-0.10081	0.76785	0.02247		-0.36716	-0.01737	0.76798	0.0191
	-0.26955	-0.10136	0.76871	0.02274		-0.36795	-0.01728	0.76877	0.01904
	-0.27034	-0.10252	0.76944	0.02246		-0.36871	-0.01747	0.76957	0.01895
	-0.27118	-0.10293	0.77025	0.02262		-0.3695	-0.01725	0.77037	0.0192
	-0.27196	-0.1039	0.77112	0.02261		-0.37035	-0.01742	0.77113	0.0189
	-0.27272	-0.10475	0.77187	0.02244		-0.37108	-0.01737	0.772	0.01915
	-0.27358	-0.10526	0.77269	0.02279		-0.37197	-0.0173	0.77278	0.0191
	-0.27439	-0.10647	0.77348	0.02244		-0.3727	-0.01749	0.77359	0.01899
	-0.27513	-0.10688	0.77422	0.02263		-0.37355	-0.01727	0.77436	0.01923
	-0.27597	-0.10777	0.77505	0.02262		-0.37434	-0.01744	0.77514	0.01895
	-0.27674	-0.10875	0.77586	0.02254		-0.37516	-0.01738	0.77597	0.01922
	-0.27756	-0.10916	0.77666	0.02276		-0.37594	-0.0173	0.7768	0.01916
	-0.2784	-0.11042	0.77746	0.02251		-0.37673	-0.0175	0.77754	0.01905
	-0.27914	-0.11086	0.77822	0.02267		-0.37754	-0.01728	0.77836	0.01934
	-0.27996	-0.11176	0.7791	0.02276		-0.37833	-0.01745	0.77921	0.01902
	-0.28074	-0.11281	0.77986	0.0225		-0.37912	-0.01736	0.77999	0.01928
	-0.28156	-0.11318	0.78064	0.02281		-0.37992	-0.01734	0.78083	0.01923
	-0.28235	-0.11442	0.78144	0.02253		-0.38072	-0.01749	0.78157	0.01908
	-0.28319	-0.11488	0.78224	0.02272		-0.38152	-0.01729	0.78239	0.01943
	-0.28399	-0.11579	0.78308	0.02274		-0.38231	-0.01749	0.78319	0.0191
	-0.28475	-0.11675	0.78391	0.02256		-0.38312	-0.01738	0.78399	0.01936
	-0.28559	-0.11719	0.78464	0.02283		-0.38392	-0.01736	0.78477	0.01924
	-0.2864	-0.11842	0.78545	0.02261		-0.38474	-0.01749	0.78562	0.01917
	-0.28719	-0.119	0.78626	0.0227		-0.38555	-0.01732	0.78635	0.01939
	-0.288	-0.11972	0.78711	0.02279		-0.38636	-0.01748	0.78715	0.01913
	-0.2887	-0.12077	0.78778	0.02252		-0.38715	-0.01742	0.78798	0.01934
	-0.28958	-0.12123	0.78864	0.02291		-0.38795	-0.0174	0.78883	0.01935
	-0.29038	-0.12237	0.78942	0.02263		-0.38868	-0.01752	0.78956	0.0192
	-0.29115	-0.12301	0.79027	0.02271		-0.38956	-0.01733	0.79031	0.01946
	-0.2919	-0.12367	0.79108	0.02283		-0.39035	-0.01752	0.79114	0.01918
	-0.29275	-0.12481	0.79188	0.02262		-0.3911	-0.0174	0.79197	0.0194
	-0.2936	-0.12523	0.79265	0.0229		-0.39194	-0.01742	0.79277	0.01939
	-0.2944	-0.12637	0.79347	0.02268		-0.39274	-0.01751	0.79359	0.01929
	-0.29519	-0.12703	0.79418	0.02273		-0.39352	-0.01734	0.79434	0.01957
	-0.29595	-0.12771	0.79508	0.02292		-0.39435	-0.01753	0.7952	0.01926
	-0.29675	-0.12882	0.79584	0.02263		-0.3951	-0.01741	0.79599	0.01948
	-0.29758	-0.12924	0.79664	0.02295		-0.39596	-0.01744	0.79677	0.01942
	-0.29835	-0.13035	0.79748	0.02272		-0.39675	-0.01755	0.79756	0.01936
	-0.29917	-0.13103	0.79827	0.02274		-0.39755	-0.01738	0.79841	0.0196
	-0.29997	-0.13169	0.79906	0.02292		-0.39833	-0.01757	0.7992	0.01926
	-0.30079	-0.13284	0.79983	0.02262		-0.39916	-0.01743	0.79997	0.01953
	-0.30157	-0.13317	0.80059	0.02293		-0.39991	-0.0175	0.80075	0.0195
	-0.30236	-0.13419	0.80143	0.02278		-0.40072	-0.01756	0.80153	0.01936
	-0.30318	-0.13501	0.80226	0.02277		-0.40152	-0.01741	0.80239	0.01968
	-0.30392	-0.13551	0.80303	0.02298		-0.40233	-0.01761	0.80314	0.01939
	-0.30477	-0.13674	0.80385	0.02266		-0.40314	-0.01745	0.80398	0.01959
	-0.30559	-0.13689	0.80467	0.02301		-0.4039	-0.01752	0.80477	0.01956
	-0.30654	-0.13652	0.80543	0.02281		-0.40469	-0.01757	0.80556	0.01942
	-0.30735	-0.13742	0.80628	0.02278		-0.40553	-0.01743	0.80634	0.01975
	-0.30814	-0.13821	0.80703	0.023		-0.40636	-0.01765	0.8072	0.01943
	-0.30897	-0.13882	0.80786	0.02271		-0.4071	-0.0175	0.80798	0.01969
	-0.30975	-0.13983	0.80864	0.023		-0.40794	-0.01759	0.80883	0.0196
	-0.31054	-0.14047	0.80945	0.02287		-0.40873	-0.01762	0.80958	0.01946
	-0.31134	-0.14123	0.81024	0.02283		-0.40946	-0.01742	0.81037	0.01979
	-0.31216	-0.14205	0.81108	0.02307		-0.41022	-0.01764	0.81122	0.01951
	-0.31295	-0.14258	0.81181	0.02276		-0.41105	-0.01746	0.81196	0.01968
	-0.31378	-0.14352	0.81263	0.02301		-0.41189	-0.01761	0.81275	0.01962
	-0.31454	-0.14417	0.8134	0.02288		-0.41263	-0.01762	0.81354	0.01956
	-0.31535	-0.14492	0.81423	0.02288		-0.41345	-0.01749	0.81436	0.01981
	-0.31616	-0.14578	0.81503	0.0231		-0.41427	-0.0177	0.81515	0.01952
	-0.31691	-0.14633	0.81583	0.02279		-0.41503	-0.01752	0.81594	0.01976
	-0.31775	-0.14723	0.81667	0.02303		-0.41584	-0.01764	0.81673	0.01969
	-0.31854	-0.14787	0.8174	0.02297		-0.41665	-0.01763	0.81759	0.01959
	-0.31935	-0.14855	0.81822	0.02288		-0.41746	-0.01756	0.81836	0.01988
	-0.32015	-0.14944	0.81903	0.02306		-0.41826	-0.01778	0.81915	0.01953
	-0.32095	-0.14985	0.81976	0.02278		-0.41902	-0.01758	0.81993	0.0198
	-0.32171	-0.1508	0.82058	0.02306		-0.41983	-0.01769	0.82074	0.01977
	-0.32253	-0.15144	0.82139	0.02297		-0.42066	-0.01771	0.82153	0.01964
	-0.32334	-0.15195	0.82218	0.02289		-0.42146	-0.01759	0.82235	0.01992
	-0.32413	-0.15297	0.823	0.02314		-0.42226	-0.0178	0.82312	0.01959
	-0.32497	-0.15339	0.82383	0.02287		-0.42304	-0.01763	0.82395	0.01986
	-0.3257	-0.15414	0.8246	0.02304		-0.42378	-0.01778	0.82474	0.01984
	-0.3265	-0.15489	0.82539	0.02303		-0.42464	-0.01775	0.82554	0.0197
	-0.32728	-0.15541	0.82622	0.02288		-0.42545	-0.01767	0.82629	0.02
	-0.32812	-0.15632	0.82701	0.02318		-0.42624	-0.01787	0.82714	0.0197
	-0.32891	-0.15674	0.82777	0.02288		-0.42705	-0.01768	0.82795	0.01995
	-0.32968	-0.15752	0.82861	0.02311		-0.42784	-0.01786	0.8287	0.01991
	-0.33053	-0.15824	0.82938	0.02308		-0.42867	-0.01781	0.82951	0.01978
	-0.33133	-0.15869	0.83013	0.02293		-0.42941	-0.01775	0.83036	0.02009
	-0.33213	-0.15949	0.83101	0.0232		-0.43023	-0.01791	0.83116	0.01975
	-0.33295	-0.16007	0.83177	0.02295		-0.43107	-0.01775	0.83189	0.02
	-0.33374	-0.16076	0.83261	0.02312		-0.43185	-0.01791	0.83273	0.0199
	-0.33454	-0.16138	0.83337	0.02314		-0.43264	-0.01786	0.83354	0.01986
	-0.33534	-0.16185	0.83418	0.02297		-0.43343	-0.01783	0.83434	0.02011
	-0.33612	-0.16263	0.83502	0.02326		-0.43424	-0.01801	0.83514	0.01981
	-0.33695	-0.16306	0.83579	0.023		-0.43501	-0.01782	0.83593	0.02003
	-0.33772	-0.16366	0.83661	0.02316		-0.43586	-0.01799	0.83675	0.02
	-0.33856	-0.16438	0.8374	0.0232		-0.43668	-0.01792	0.83752	0.01987
	-0.33931	-0.1648	0.83821	0.02296		-0.43744	-0.01796	0.83834	0.02015
	-0.34012	-0.16553	0.83896	0.02327		-0.43828	-0.0181	0.83911	0.01988
	-0.3409	-0.16595	0.83982	0.02305		-0.43904	-0.01791	0.83995	0.02014
	-0.34171	-0.16657	0.8406	0.02318		-0.43983	-0.01811	0.84073	0.02002
	-0.34251	-0.16718	0.84139	0.02326		-0.44062	-0.01802	0.84153	0.01996
	-0.34335	-0.16755	0.84219	0.02303		-0.44144	-0.01802	0.84228	0.02025
	-0.34414	-0.1683	0.84299	0.02337		-0.44225	-0.01813	0.84313	0.02
	-0.3449	-0.16877	0.84381	0.0231		-0.44303	-0.018	0.84391	0.02017
	-0.34577	-0.1693	0.84462	0.02322		-0.44384	-0.01816	0.84474	0.02011
	-0.34653	-0.16996	0.84539	0.02325		-0.44464	-0.01808	0.84549	0.02004
	-0.34732	-0.1702	0.84617	0.0231		-0.44541	-0.0181	0.84632	0.02031
	-0.34816	-0.17092	0.84697	0.0234		-0.44626	-0.01825	0.84711	0.02006
	-0.34892	-0.17134	0.84778	0.02313		-0.44706	-0.01812	0.84797	0.02027
	-0.34973	-0.17185	0.84856	0.02322		-0.44782	-0.01828	0.84878	0.02019
	-0.35054	-0.17243	0.84939	0.0234		-0.44863	-0.01819	0.84952	0.02011
	-0.35135	-0.17276	0.85015	0.02311		-0.4494	-0.01824	0.85033	0.02038
	-0.35215	-0.17331	0.85098	0.02339		-0.45024	-0.01833	0.8511	0.02008
	-0.35291	-0.1737	0.85178	0.02319		-0.45102	-0.01821	0.85196	0.02028
	-0.35371	-0.17411	0.85257	0.02325		-0.45184	-0.01841	0.85272	0.02031
	-0.35457	-0.17478	0.85341	0.02341		-0.45262	-0.01833	0.85352	0.02012
	-0.3553	-0.17496	0.85422	0.02313		-0.45346	-0.01835	0.85433	0.02041
	-0.35614	-0.17553	0.85499	0.02348		-0.45426	-0.01842	0.85513	0.02015
	-0.35692	-0.176	0.85576	0.02331		-0.45504	-0.01829	0.85593	0.02044
	-0.35776	-0.17632	0.85656	0.02334		-0.45584	-0.0185	0.85666	0.0203
	-0.35852	-0.17698	0.8574	0.02344		-0.45663	-0.0184	0.85751	0.02026
	-0.35935	-0.17711	0.85815	0.02323		-0.45745	-0.01845	0.85835	0.02047
	-0.36013	-0.17762	0.85899	0.02351		-0.45824	-0.01854	0.85916	0.02023
	-0.36093	-0.1781	0.85983	0.02331		-0.45908	-0.01842	0.85987	0.02044
	-0.36178	-0.17827	0.86061	0.02335		-0.45988	-0.01863	0.8607	0.02039
	-0.36254	-0.17891	0.8614	0.02346		-0.46064	-0.01853	0.86151	0.02028
	-0.36335	-0.17912	0.86218	0.02324		-0.46141	-0.0186	0.86237	0.02058
	-0.36411	-0.17952	0.86298	0.02349		-0.46227	-0.0187	0.86319	0.02024
	-0.36491	-0.17991	0.86377	0.02336		-0.46305	-0.01856	0.86393	0.0205
	-0.36572	-0.17998	0.86458	0.02331		-0.46383	-0.01878	0.86468	0.02047
	-0.36656	-0.18065	0.8654	0.02357		-0.46463	-0.01867	0.86554	0.02038
	-0.36733	-0.18078	0.86617	0.02326		-0.46546	-0.01874	0.8663	0.02062
	-0.36811	-0.18108	0.86703	0.02356		-0.46624	-0.01881	0.86717	0.02035
	-0.36894	-0.18152	0.86778	0.02345		-0.46708	-0.01871	0.86792	0.02061
	-0.3697	-0.18179	0.86861	0.02342		-0.46788	-0.01889	0.86872	0.02055
	-0.37058	-0.18219	0.86944	0.02362		-0.46865	-0.0188	0.86954	0.02042
	-0.37134	-0.18243	0.87024	0.02333		-0.46945	-0.0189	0.87037	0.02071
	-0.37215	-0.18269	0.87104	0.02358		-0.47027	-0.01894	0.87108	0.02039
	-0.37295	-0.18313	0.87183	0.02352		-0.47103	-0.01885	0.87194	0.02068
	-0.37374	-0.18313	0.87264	0.02344		-0.47181	-0.01906	0.87281	0.02055
	-0.37456	-0.18363	0.8734	0.02368		-0.47262	-0.01891	0.87352	0.02052
	-0.37533	-0.18383	0.8742	0.02336		-0.47343	-0.01906	0.87431	0.02073
	-0.37609	-0.18421	0.87503	0.02366		-0.47425	-0.0191	0.87513	0.02049
	-0.37693	-0.18445	0.87579	0.02355		-0.47505	-0.01902	0.87594	0.02073
	-0.37777	-0.18442	0.87656	0.02344		-0.47586	-0.01924	0.87667	0.02062
	-0.3785	-0.18477	0.87738	0.0237		-0.47667	-0.0191	0.87753	0.02059
	-0.37934	-0.18489	0.87821	0.02348		-0.47746	-0.01922	0.8783	0.02082
	-0.38011	-0.18512	0.87895	0.02365		-0.47825	-0.01926	0.87917	0.02054
	-0.38094	-0.18546	0.87984	0.02365		-0.47905	-0.0192	0.8799	0.02083
	-0.38171	-0.18536	0.88058	0.0235		-0.47986	-0.01939	0.88069	0.02068
	-0.38251	-0.1858	0.88141	0.02376		-0.48069	-0.01925	0.88154	0.02065
	-0.3833	-0.18585	0.88218	0.02349		-0.48141	-0.01941	0.88235	0.02091
	-0.38411	-0.18598	0.88295	0.02367		-0.4822	-0.01941	0.88312	0.02064
	-0.38497	-0.18632	0.88386	0.02368		-0.48303	-0.01936	0.88392	0.02087
	-0.38574	-0.18618	0.88459	0.02353		-0.48385	-0.01958	0.88474	0.02083
	-0.38655	-0.18652	0.88542	0.0238		-0.48462	-0.01941	0.88554	0.02072
	-0.38736	-0.18663	0.88625	0.02356		-0.48541	-0.01958	0.88632	0.02097
	-0.38812	-0.18672	0.88704	0.02374		-0.48625	-0.01958	0.88719	0.02067
	-0.38897	-0.1871	0.88779	0.02378		-0.48705	-0.01957	0.88796	0.02097
	-0.38975	-0.18701	0.88859	0.0236		-0.48785	-0.01974	0.88875	0.02084
	-0.39055	-0.18722	0.88944	0.02385		-0.48863	-0.0196	0.88953	0.02079
	-0.39135	-0.18738	0.89021	0.02361		-0.48946	-0.01981	0.89035	0.02099
	-0.39211	-0.18731	0.89098	0.02375		-0.49023	-0.01976	0.8911	0.02079
	-0.39295	-0.1876	0.89177	0.02376		-0.49106	-0.01979	0.89195	0.02106
	-0.39374	-0.18754	0.89259	0.02363		-0.49183	-0.01995	0.89274	0.02091
	-0.39452	-0.18771	0.89338	0.02391		-0.49267	-0.01977	0.8935	0.02084
	-0.39535	-0.18779	0.89419	0.02369		-0.49342	-0.01999	0.89431	0.02112
	-0.39621	-0.1878	0.89498	0.0238		-0.4942	-0.01995	0.89512	0.02082
	-0.39692	-0.18803	0.89582	0.02391		-0.49508	-0.01997	0.89591	0.02117
	-0.39776	-0.18795	0.89662	0.02369		-0.49584	-0.02013	0.89674	0.02097
	-0.39855	-0.18802	0.89738	0.024		-0.49661	-0.02	0.89758	0.02099
	-0.39937	-0.1881	0.89819	0.02378		-0.49746	-0.02021	0.89837	0.02119
	-0.40011	-0.1881	0.89898	0.02386		-0.49829	-0.02015	0.89913	0.02093
	-0.40095	-0.18821	0.8998	0.02398		-0.49906	-0.02018	0.8999	0.02122
	-0.40175	-0.1881	0.90062	0.02376		-0.49981	-0.02034	0.90075	0.02108
	-0.40255	-0.18822	0.90136	0.024		-0.50065	-0.02021	0.90154	0.02106
	-0.40333	-0.18833	0.90218	0.02384		-0.50144	-0.0204	0.90236	0.02121
	-0.40409	-0.18811	0.90302	0.02389		-0.50227	-0.02037	0.90309	0.02101
	-0.40491	-0.1884	0.90377	0.02406		-0.50302	-0.02038	0.90392	0.02134
	-0.40574	-0.18819	0.90457	0.02377		-0.50385	-0.02056	0.90475	0.02114
	-0.40652	-0.18822	0.90542	0.02409		-0.50458	-0.02042	0.90553	0.02121
	-0.40734	-0.18823	0.90613	0.0239		-0.50542	-0.02064	0.90636	0.02135
	-0.40811	-0.18807	0.90701	0.02399		-0.50622	-0.02057	0.90712	0.02112
	-0.40892	-0.18824	0.90777	0.02409		-0.50704	-0.02065	0.90793	0.02137
	-0.4097	-0.18786	0.90857	0.02384		-0.50782	-0.02079	0.90875	0.02125
	-0.41049	-0.18796	0.90941	0.02413		-0.50862	-0.02066	0.90953	0.02119
	-0.41125	-0.18787	0.91019	0.02402		-0.50943	-0.0209	0.91031	0.02144
	-0.41208	-0.18767	0.91095	0.02396		-0.51026	-0.02079	0.91114	0.02117
	-0.41283	-0.1878	0.91178	0.02419		-0.51104	-0.02088	0.91193	0.0215
	-0.41362	-0.18756	0.91259	0.02391		-0.51184	-0.02101	0.91273	0.02127
	-0.41442	-0.18763	0.91339	0.02422		-0.51269	-0.02093	0.91351	0.02132
	-0.41529	-0.18759	0.9142	0.02406		-0.51344	-0.02117	0.91434	0.02153
	-0.41602	-0.18731	0.91497	0.02406		-0.51426	-0.02105	0.91514	0.02124
	-0.4168	-0.18747	0.91576	0.02424		-0.51505	-0.02116	0.91592	0.02155
	-0.41763	-0.1872	0.91659	0.02403		-0.51587	-0.02124	0.91672	0.0214
	-0.41843	-0.18708	0.91738	0.02425		-0.51668	-0.0212	0.91752	0.02145
	-0.41924	-0.18709	0.9182	0.02415		-0.51744	-0.02137	0.9183	0.0216
	-0.42007	-0.18689	0.91893	0.02409		-0.51824	-0.02126	0.91914	0.02131
	-0.42085	-0.18698	0.91978	0.02435		-0.51903	-0.02142	0.91992	0.02166
	-0.42165	-0.18657	0.9206	0.02406		-0.51985	-0.02149	0.92071	0.02148
	-0.42246	-0.18656	0.92141	0.02434		-0.5206	-0.0214	0.92157	0.02153
	-0.42323	-0.18648	0.92218	0.02422		-0.52141	-0.02162	0.92231	0.02169
	-0.42408	-0.18624	0.92299	0.02417		-0.52222	-0.02154	0.92311	0.02148
	-0.42486	-0.1863	0.92381	0.02441		-0.52298	-0.02166	0.92398	0.02174
	-0.42566	-0.18599	0.92462	0.02418		-0.52386	-0.02171	0.92476	0.02159
	-0.42644	-0.18588	0.92536	0.02437		-0.52461	-0.02169	0.92558	0.02159
	-0.42722	-0.18584	0.92618	0.02436		-0.52544	-0.0219	0.92636	0.0218
	-0.42804	-0.18555	0.92699	0.02417		-0.52625	-0.02178	0.92716	0.02154
	-0.42888	-0.1855	0.92778	0.02448		-0.52704	-0.02194	0.9279	0.02185
	-0.42961	-0.18521	0.92857	0.0242		-0.52785	-0.02199	0.92869	0.0216
	-0.43044	-0.18507	0.92941	0.02442		-0.52868	-0.02198	0.92955	0.0217
	-0.43122	-0.18502	0.93015	0.02441		-0.52944	-0.02218	0.93033	0.02188
	-0.43209	-0.18458	0.93098	0.02428		-0.53022	-0.02204	0.93112	0.02161
	-0.43286	-0.18473	0.93182	0.02458		-0.53106	-0.02221	0.93192	0.02196
	-0.43361	-0.18441	0.93261	0.02433		-0.53187	-0.02221	0.93273	0.02175
	-0.43446	-0.1843	0.93337	0.0245		-0.53264	-0.02226	0.93353	0.02181
	-0.43524	-0.18416	0.93421	0.02453		-0.53345	-0.02241	0.9343	0.022
	-0.43605	-0.18373	0.93495	0.02436		-0.53423	-0.02232	0.93514	0.02175
	-0.43686	-0.18379	0.93578	0.02467		-0.53502	-0.02254	0.93595	0.02204
	-0.43765	-0.18343	0.93657	0.0244		-0.53583	-0.0225	0.9367	0.02183
	-0.43844	-0.18331	0.93742	0.02462		-0.53666	-0.02251	0.93749	0.02193
	-0.43926	-0.18316	0.93819	0.02461		-0.53745	-0.02268	0.93833	0.02203
	-0.44008	-0.18278	0.93898	0.02448		-0.53826	-0.02259	0.93915	0.02183
	-0.44085	-0.18273	0.93985	0.02475		-0.53905	-0.02282	0.93995	0.02215
	-0.44162	-0.18243	0.9406	0.0245		-0.53987	-0.02276	0.94074	0.02194
	-0.44245	-0.1821	0.94138	0.02464		-0.54062	-0.02283	0.94154	0.02203
	-0.44328	-0.18212	0.94218	0.02474		-0.54147	-0.023	0.9423	0.02218
	-0.44405	-0.18168	0.943	0.02455		-0.54225	-0.02287	0.94313	0.02187
	-0.44483	-0.1817	0.94378	0.02484		-0.54305	-0.02313	0.94395	0.02223
	-0.44562	-0.18136	0.9446	0.0246		-0.54382	-0.02304	0.94474	0.02203
	-0.44644	-0.18106	0.94537	0.02475		-0.54464	-0.02314	0.94554	0.02215
	-0.44723	-0.18097	0.94619	0.02479		-0.54543	-0.02328	0.94635	0.02225
	-0.44804	-0.18055	0.94702	0.02464		-0.54629	-0.02319	0.94709	0.02207
	-0.44887	-0.18052	0.94781	0.02492		-0.54705	-0.02342	0.94793	0.0223
	-0.44964	-0.18011	0.94861	0.02475		-0.54786	-0.02335	0.94874	0.02214
	-0.45044	-0.1798	0.94937	0.02481		-0.54861	-0.02346	0.9495	0.02229
	-0.45124	-0.17985	0.95019	0.02493		-0.54946	-0.02356	0.95038	0.02237
	-0.45202	-0.17929	0.95101	0.02472		-0.55023	-0.02351	0.95114	0.02214
	-0.45289	-0.17923	0.95181	0.02504		-0.55103	-0.02374	0.95193	0.0225
	-0.45371	-0.17879	0.9526	0.02483		-0.55184	-0.02364	0.95275	0.02226
	-0.45444	-0.17854	0.95343	0.02491		-0.55268	-0.02378	0.95357	0.02235
	-0.45527	-0.1784	0.95419	0.02502		-0.55343	-0.02387	0.95432	0.02248
	-0.45602	-0.17794	0.95501	0.02482		-0.55422	-0.02381	0.95509	0.02227
	-0.45683	-0.17796	0.95578	0.0251		-0.55505	-0.02404	0.95592	0.02263
	-0.45764	-0.1775	0.95658	0.02495		-0.55588	-0.02396	0.95672	0.02233
	-0.45846	-0.17725	0.95736	0.02496		-0.55659	-0.02412	0.9575	0.0225
	-0.45929	-0.17709	0.9582	0.0252		-0.55745	-0.02418	0.95832	0.02258
	-0.46002	-0.17664	0.95896	0.02494		-0.55823	-0.02413	0.95912	0.02239
	-0.46086	-0.17671	0.95978	0.02526		-0.55903	-0.02439	0.95992	0.0227
	-0.46166	-0.17624	0.9606	0.02503		-0.55987	-0.02427	0.96073	0.02244
	-0.46245	-0.17593	0.9614	0.02511		-0.56062	-0.02443	0.96156	0.02266
	-0.46324	-0.17563	0.96218	0.02527		-0.56142	-0.02453	0.96231	0.02268
	-0.46407	-0.17531	0.96301	0.02503		-0.56224	-0.02448	0.96316	0.02247
	-0.46489	-0.17517	0.96382	0.02531		-0.56306	-0.02473	0.96393	0.02284
	-0.46563	-0.1748	0.96461	0.0252		-0.56383	-0.02461	0.96478	0.02259
	-0.46642	-0.17446	0.96542	0.02522		-0.56461	-0.02482	0.96557	0.0227
	-0.46727	-0.17424	0.96617	0.02537		-0.56543	-0.02484	0.96634	0.02275
	-0.46804	-0.17386	0.96699	0.02515		-0.56625	-0.02486	0.96712	0.02261
	-0.4688	-0.17371	0.96779	0.02541		-0.56706	-0.02506	0.96795	0.02295
	-0.4696	-0.17333	0.9686	0.02532		-0.56784	-0.02497	0.96872	0.02268
	-0.47046	-0.17315	0.96938	0.02528		-0.56867	-0.02518	0.9696	0.02289
	-0.47126	-0.17287	0.97016	0.02552		-0.56945	-0.02515	0.97028	0.02288
	-0.47208	-0.17244	0.97099	0.0253		-0.57023	-0.02518	0.97112	0.02275
	-0.47283	-0.1725	0.97176	0.02557		-0.57106	-0.0254	0.9719	0.02302
	-0.47365	-0.17202	0.97258	0.02547		-0.57183	-0.02526	0.97276	0.02277
	-0.47447	-0.17175	0.97339	0.02541		-0.57263	-0.02552	0.97355	0.02302
	-0.47525	-0.17154	0.9742	0.0257		-0.57346	-0.02549	0.97434	0.02304
	-0.47603	-0.17111	0.97497	0.02541		-0.57428	-0.02556	0.97511	0.02287
	-0.47685	-0.17098	0.97576	0.02569		-0.57501	-0.0257	0.97598	0.02321
	-0.47762	-0.17056	0.97657	0.02556		-0.57583	-0.0256	0.97675	0.02293
	-0.47843	-0.1703	0.97743	0.02555		-0.57659	-0.02585	0.97756	0.02315
	-0.47931	-0.17006	0.97824	0.02579		-0.57743	-0.02583	0.97835	0.02313
	-0.48005	-0.16956	0.97893	0.02551		-0.57824	-0.02591	0.97915	0.02297
	-0.48082	-0.16944	0.97974	0.02576		-0.57905	-0.02607	0.97996	0.02326
	-0.4816	-0.16907	0.98057	0.02578		-0.57985	-0.02596	0.98075	0.02304
	-0.48243	-0.16878	0.98136	0.02563		-0.58071	-0.02623	0.98154	0.02325
	-0.48322	-0.16862	0.98219	0.02589		-0.58147	-0.02617	0.98235	0.02324
	-0.48407	-0.16814	0.98295	0.02568		-0.58223	-0.02626	0.98312	0.02311
	-0.48484	-0.16813	0.98381	0.02592		-0.58303	-0.02641	0.98392	0.02345
	-0.48557	-0.16762	0.98456	0.02588		-0.58388	-0.02634	0.9847	0.02311
	-0.48643	-0.16735	0.98539	0.02579		-0.58467	-0.02656	0.98555	0.0234
	-0.48727	-0.16715	0.98617	0.02608		-0.58542	-0.0265	0.98633	0.02333
	-0.48807	-0.1668	0.98698	0.02587		-0.58622	-0.02667	0.98711	0.02327
	-0.48882	-0.16662	0.98777	0.02605		-0.58707	-0.02677	0.98796	0.02353
	-0.48962	-0.16616	0.9886	0.02607		-0.58786	-0.02672	0.98876	0.02328
	-0.49043	-0.16582	0.98936	0.02592		-0.58867	-0.02695	0.98951	0.02352
	-0.49122	-0.16571	0.9902	0.0262		-0.58945	-0.02687	0.99031	0.02352
	-0.49209	-0.16517	0.99097	0.02597		-0.59027	-0.02705	0.99113	0.0234
	-0.49285	-0.16506	0.9918	0.02615		-0.59111	-0.02713	0.99195	0.02366
	-0.49361	-0.1646	0.99255	0.02621		-0.59186	-0.02711	0.9927	0.02336
	-0.49442	-0.16434	0.99342	0.02611		-0.59268	-0.02732	0.99354	0.02364
	-0.49519	-0.16416	0.99423	0.02635		-0.59345	-0.02724	0.99434	0.02359
	-0.49602	-0.16374	0.99499	0.02616		-0.5943	-0.02742	0.99517	0.02351
	-0.49681	-0.16357	0.99578	0.02631		-0.59506	-0.02747	0.99594	0.02375
	-0.49763	-0.16336	0.99661	0.02642		-0.59583	-0.02747	0.99675	0.02355
	-0.49843	-0.16295	0.9974	0.02623		-0.59664	-0.02772	0.99757	0.02375
	-0.49922	-0.16268	0.99822	0.02655		-0.59747	-0.02762	0.99833	0.02376
	-0.50005	-0.16229	0.99897	0.0263		-0.59821	-0.0278	0.99914	0.02367
	-0.5008	-0.16213	0.99979	0.0265		-0.59906	-0.02785	0.99996	0.02396
	-0.50168	-0.16179	1.00064	0.02652		-0.59989	-0.02787	1.00074	0.02367
	-0.50245	-0.16153	1.00139	0.02637		-0.60062	-0.02806	1.00156	0.02396
	-0.50321	-0.1614	1.00219	0.02669		-0.60145	-0.02794	1.00232	0.0239
	-0.50405	-0.16098	1.00299	0.02652		-0.60221	-0.02819	1.00314	0.02384
	-0.50477	-0.16086	1.00378	0.02663		-0.60301	-0.02822	1.00395	0.02404
	-0.50562	-0.16038	1.00455	0.02671		-0.60384	-0.02826	1.00475	0.0238
	-0.50637	-0.16013	1.0054	0.02651		-0.60467	-0.02845	1.00551	0.0241
	-0.50725	-0.1599	1.00621	0.02687		-0.60548	-0.02838	1.00636	0.02401
	-0.50803	-0.15955	1.00702	0.02666		-0.60624	-0.0286	1.00715	0.02393
	-0.5088	-0.15942	1.00779	0.02681		-0.60708	-0.0286	1.00795	0.02423
	-0.50962	-0.15897	1.00856	0.02688		-0.60784	-0.02867	1.00872	0.02395
	-0.51047	-0.15879	1.00939	0.02675		-0.60864	-0.02884	1.00959	0.02426
	-0.51125	-0.15862	1.01016	0.02704		-0.60939	-0.02877	1.01033	0.02412
	-0.51207	-0.15817	1.011	0.02684		-0.61027	-0.02902	1.01112	0.02412
	-0.51283	-0.15836	1.01179	0.02695		-0.61106	-0.02901	1.01194	0.02435
	-0.51363	-0.15777	1.01259	0.02711		-0.61184	-0.02911	1.01277	0.02411
	-0.51443	-0.15753	1.01333	0.02686		-0.61264	-0.02929	1.0135	0.02438
	-0.51528	-0.15741	1.01419	0.02724		-0.61346	-0.02921	1.01433	0.02433
	-0.51604	-0.15698	1.01495	0.02701		-0.61419	-0.02945	1.01515	0.02425
	-0.51684	-0.15686	1.0158	0.02716		-0.61503	-0.0294	1.01595	0.02451
	-0.51764	-0.1565	1.01658	0.0273		-0.61586	-0.02952	1.0167	0.02427
	-0.51847	-0.15621	1.01734	0.02704		-0.61666	-0.02969	1.01756	0.02453
	-0.51922	-0.15612	1.01817	0.02743		-0.61742	-0.02962	1.01834	0.02446
	-0.52002	-0.15575	1.01897	0.02722		-0.61821	-0.02985	1.01909	0.02442
	-0.52082	-0.15562	1.01978	0.02735		-0.61902	-0.02982	1.01993	0.02463
	-0.52167	-0.15522	1.02057	0.02751		-0.61988	-0.02995	1.02074	0.02441
	-0.52244	-0.15495	1.02137	0.0273		-0.62063	-0.03007	1.02151	0.02468
	-0.52328	-0.15479	1.02222	0.02764		-0.62141	-0.03001	1.02233	0.02465
	-0.52405	-0.15442	1.02296	0.0274		-0.62223	-0.03028	1.02314	0.02459
	-0.52483	-0.15437	1.02378	0.02752		-0.62303	-0.03022	1.02396	0.02482
	-0.52562	-0.15392	1.02453	0.02768		-0.62386	-0.03037	1.02472	0.02458
	-0.52648	-0.15381	1.02541	0.0275		-0.62461	-0.03048	1.02557	0.02491
	-0.52726	-0.1536	1.02618	0.02776		-0.62542	-0.03047	1.02631	0.02478
	-0.52806	-0.15321	1.02698	0.02764		-0.62622	-0.03071	1.02713	0.02475
	-0.52886	-0.15317	1.02773	0.02772		-0.62702	-0.03064	1.02791	0.02503
	-0.52966	-0.15285	1.02857	0.02793		-0.62782	-0.03077	1.02877	0.02478
	-0.53048	-0.15287	1.0294	0.02769		-0.62864	-0.03088	1.02954	0.02504
	-0.53124	-0.15241	1.0302	0.02803		-0.62944	-0.03089	1.03033	0.02494
	-0.53204	-0.15207	1.03098	0.02785		-0.63022	-0.03115	1.0311	0.02489
	-0.53285	-0.15208	1.03176	0.02796		-0.63101	-0.03107	1.03192	0.02522
	-0.53361	-0.15165	1.03255	0.02812		-0.63184	-0.03127	1.03272	0.02488
	-0.53449	-0.15154	1.03334	0.02794		-0.63264	-0.03134	1.03355	0.02522
	-0.53525	-0.15136	1.03417	0.02823		-0.63347	-0.03135	1.03432	0.02515
	-0.53606	-0.15105	1.03496	0.02809		-0.63424	-0.03154	1.03514	0.02511
	-0.5368	-0.15101	1.03576	0.0282		-0.63501	-0.0315	1.03591	0.02537
	-0.53765	-0.15071	1.03659	0.02836		-0.63582	-0.03174	1.0367	0.02516
	-0.53841	-0.15053	1.03736	0.02814		-0.63659	-0.03178	1.03752	0.02538
	-0.5392	-0.1504	1.03817	0.02849		-0.63744	-0.03181	1.03833	0.02536
	-0.54002	-0.15006	1.03893	0.0283		-0.63827	-0.03203	1.03916	0.02533
	-0.54083	-0.14996	1.03976	0.0284		-0.63907	-0.03196	1.03991	0.0256
	-0.54171	-0.1496	1.04057	0.02859		-0.63981	-0.03215	1.04067	0.0253
	-0.54247	-0.14946	1.04139	0.02844		-0.64062	-0.03221	1.04155	0.02563
	-0.54324	-0.14926	1.04214	0.02873		-0.64144	-0.03228	1.04235	0.02553
	-0.54404	-0.14893	1.04291	0.02857		-0.64222	-0.0325	1.04306	0.02546
	-0.54481	-0.14879	1.04375	0.02868		-0.64302	-0.03239	1.04393	0.02573
	-0.54562	-0.14853	1.04459	0.02886		-0.64384	-0.03263	1.04469	0.02549
	-0.54644	-0.14848	1.04531	0.02864		-0.6446	-0.0327	1.04548	0.02577
	-0.54725	-0.14818	1.04616	0.02899		-0.64545	-0.03278	1.04632	0.02575
	-0.54803	-0.14787	1.04694	0.02879		-0.64622	-0.03295	1.0471	0.02568
	-0.5488	-0.14775	1.04777	0.02896		-0.647	-0.03288	1.04787	0.02596
	-0.54964	-0.1474	1.04852	0.02911		-0.64783	-0.03313	1.0487	0.02569
	-0.55042	-0.14723	1.04937	0.02891		-0.64854	-0.03317	1.04954	0.02598
	-0.55126	-0.14704	1.05017	0.02923		-0.64943	-0.03327	1.05031	0.02594
	-0.55204	-0.1467	1.05096	0.02909		-0.65022	-0.03345	1.0511	0.0259
	-0.55284	-0.14663	1.05173	0.02919		-0.65097	-0.03337	1.05191	0.02617
	-0.55365	-0.14627	1.0526	0.02938		-0.65184	-0.03363	1.05273	0.02592
	-0.55443	-0.14624	1.05334	0.02918		-0.65265	-0.03362	1.05356	0.02621
	-0.55521	-0.14603	1.05418	0.02954		-0.65341	-0.03374	1.05429	0.02613
	-0.55608	-0.14571	1.05499	0.02936		-0.65422	-0.03389	1.05513	0.02604
	-0.55683	-0.14585	1.05573	0.02944		-0.65501	-0.03385	1.05593	0.02637
	-0.55764	-0.14526	1.05656	0.02965		-0.65581	-0.03408	1.05671	0.02609
	-0.55843	-0.14517	1.05736	0.02951		-0.65662	-0.03405	1.0575	0.02644
	-0.55924	-0.14491	1.05813	0.0298		-0.65738	-0.03417	1.05831	0.02633
	-0.56009	-0.14466	1.05898	0.02971		-0.65823	-0.03431	1.05914	0.0263
	-0.56086	-0.14465	1.05979	0.02975		-0.65903	-0.03425	1.05993	0.02656
	-0.56166	-0.14432	1.06058	0.03		-0.65982	-0.03453	1.0607	0.02633
	-0.56247	-0.14474	1.06136	0.02979		-0.66056	-0.03447	1.06154	0.02663
	-0.56324	-0.14435	1.06212	0.03013		-0.66138	-0.03466	1.06229	0.02656
	-0.56403	-0.14392	1.06296	0.02995		-0.66221	-0.03483	1.0631	0.02649
	-0.56481	-0.14381	1.06377	0.03012		-0.66302	-0.03477	1.06395	0.02684
	-0.56568	-0.14346	1.06457	0.03028		-0.66379	-0.03504	1.06471	0.02654
	-0.56647	-0.14341	1.06542	0.03011		-0.66462	-0.03497	1.0655	0.02682
	-0.56726	-0.14322	1.06619	0.03043		-0.66545	-0.03519	1.06634	0.02679
	-0.56807	-0.14297	1.06697	0.03035		-0.66624	-0.03531	1.06712	0.02672
	-0.56884	-0.14291	1.06778	0.0304		-0.66699	-0.03532	1.06794	0.027
	-0.56965	-0.14258	1.06859	0.03058		-0.66781	-0.03555	1.06871	0.02675
	-0.57043	-0.14249	1.06935	0.0304		-0.66862	-0.03549	1.06948	0.02702
	-0.57127	-0.14232	1.07014	0.03079		-0.66944	-0.03568	1.0703	0.027
	-0.57205	-0.14211	1.07096	0.03065		-0.67024	-0.03575	1.07112	0.02694
	-0.57286	-0.14204	1.07174	0.03076		-0.67103	-0.03577	1.07192	0.02723
	-0.57368	-0.1417	1.07254	0.03092		-0.67181	-0.03602	1.07267	0.02695
	-0.57442	-0.14176	1.07338	0.03081		-0.67266	-0.03592	1.07351	0.02725
	-0.57522	-0.14154	1.07415	0.03113		-0.6734	-0.03616	1.0743	0.02725
	-0.57604	-0.14134	1.07496	0.03099		-0.67424	-0.03629	1.07516	0.02715
	-0.57681	-0.14128	1.07576	0.03112		-0.67502	-0.03629	1.07594	0.02747
	-0.57767	-0.14105	1.07655	0.03134		-0.67583	-0.03655	1.07675	0.02722
	-0.57845	-0.14098	1.07737	0.03115		-0.6766	-0.03647	1.07753	0.02749
	-0.57924	-0.14091	1.07817	0.03153		-0.67741	-0.03671	1.07837	0.02748
	-0.58005	-0.14071	1.07894	0.03136		-0.67821	-0.03674	1.07916	0.0274
	-0.58082	-0.14065	1.07975	0.03153		-0.679	-0.0368	1.07997	0.02771
	-0.58164	-0.14039	1.08055	0.0317		-0.67981	-0.03703	1.08074	0.02749
	-0.5824	-0.1403	1.0814	0.03155		-0.68064	-0.03697	1.08152	0.02771
	-0.58321	-0.14019	1.08215	0.03187		-0.68143	-0.03721	1.08233	0.02771
	-0.58403	-0.14004	1.08296	0.03179		-0.68223	-0.03722	1.08313	0.02761
	-0.58481	-0.14014	1.08375	0.03195		-0.68302	-0.03729	1.08395	0.02794
	-0.58564	-0.13979	1.08459	0.0321		-0.6838	-0.0375	1.08474	0.02763
	-0.58643	-0.13983	1.08534	0.03191		-0.68465	-0.03746	1.08552	0.02797
	-0.58724	-0.13999	1.08617	0.0323		-0.68539	-0.03774	1.08634	0.02796
	-0.58801	-0.13945	1.08694	0.03213		-0.68616	-0.03775	1.0871	0.02783
	-0.58885	-0.13939	1.08781	0.03233		-0.68703	-0.03786	1.08793	0.02815
	-0.58962	-0.13906	1.08852	0.03249		-0.68783	-0.03805	1.08873	0.02793
	-0.5905	-0.13903	1.08939	0.03236		-0.68862	-0.03801	1.08956	0.02821
	-0.59127	-0.13885	1.0902	0.03273		-0.68941	-0.0383	1.09029	0.02819
	-0.59206	-0.13854	1.09097	0.03261		-0.69021	-0.03829	1.09111	0.02811
	-0.59285	-0.1386	1.09171	0.03276		-0.691	-0.03841	1.09198	0.02841
	-0.59365	-0.13827	1.0926	0.03295		-0.69178	-0.03858	1.09275	0.02822
	-0.59443	-0.13821	1.09335	0.03278		-0.69257	-0.03853	1.09354	0.02845
	-0.5952	-0.13807	1.09412	0.03314		-0.69344	-0.03879	1.09433	0.02847
	-0.59607	-0.13783	1.09491	0.03303		-0.69425	-0.03879	1.09511	0.02835
	-0.5969	-0.13795	1.09578	0.03324		-0.69498	-0.03894	1.09592	0.02869
	-0.59763	-0.13751	1.09655	0.03339		-0.69578	-0.03906	1.09672	0.02844
	-0.59843	-0.13753	1.09734	0.03328		-0.69663	-0.03904	1.09754	0.02868
	-0.59926	-0.13733	1.09818	0.03364		-0.69743	-0.03928	1.09832	0.02871
	-0.60007	-0.13725	1.09896	0.03353		-0.69821	-0.03924	1.09912	0.02861
	-0.60086	-0.13725	1.09977	0.0337		-0.69904	-0.03947	1.0999	0.02892
	-0.60165	-0.13694	1.10053	0.03391		-0.69982	-0.03957	1.10071	0.02874
	-0.60243	-0.13697	1.10138	0.03372		-0.70059	-0.03956	1.10155	0.02892
	-0.60321	-0.13681	1.1022	0.03416		-0.70138	-0.03982	1.10234	0.02901
	-0.60407	-0.13663	1.10296	0.03398		-0.70224	-0.03976	1.10314	0.02888
	-0.60488	-0.13668	1.10377	0.03421		-0.70301	-0.03993	1.10396	0.0292
	-0.60564	-0.1365	1.1046	0.0344		-0.7038	-0.04006	1.10471	0.02894
	-0.60648	-0.13648	1.10542	0.03428		-0.70458	-0.04007	1.10553	0.02919
	-0.60725	-0.13643	1.10618	0.03468		-0.70544	-0.04037	1.10631	0.02926
	-0.60805	-0.13631	1.10696	0.03447		-0.70624	-0.04031	1.10714	0.02906
	-0.60882	-0.13628	1.10775	0.03469		-0.70702	-0.04051	1.10795	0.02945
	-0.60961	-0.13609	1.10859	0.03492		-0.70782	-0.04057	1.10878	0.02922
	-0.61047	-0.13626	1.10935	0.03477		-0.7086	-0.04059	1.10951	0.02943
	-0.61127	-0.136	1.11017	0.03522		-0.70943	-0.04086	1.1103	0.02951
	-0.61202	-0.13594	1.11091	0.03506		-0.71018	-0.04081	1.11114	0.02938
	-0.61282	-0.13602	1.11179	0.03528		-0.71103	-0.0411	1.11192	0.02974
	-0.61362	-0.13577	1.11258	0.03546		-0.71181	-0.04113	1.11274	0.02949
	-0.61445	-0.13589	1.11337	0.03534		-0.71259	-0.04118	1.11351	0.0297
	-0.6152	-0.13571	1.11419	0.03576		-0.71345	-0.04143	1.11432	0.02981
	-0.61602	-0.13571	1.11499	0.03564		-0.7142	-0.04137	1.11514	0.02967
	-0.61681	-0.13574	1.11573	0.03582		-0.71499	-0.0416	1.11597	0.02997
	-0.61764	-0.1356	1.11659	0.03603		-0.71586	-0.04168	1.11668	0.02977
	-0.61842	-0.13562	1.11736	0.03591		-0.7166	-0.04175	1.11753	0.03
	-0.61926	-0.13554	1.11818	0.03637		-0.71741	-0.04199	1.11832	0.03008
	-0.62002	-0.13549	1.119	0.03618		-0.71824	-0.04192	1.11912	0.02993
	-0.62083	-0.13562	1.11979	0.03641		-0.71906	-0.04223	1.11991	0.03024
	-0.62165	-0.13566	1.12051	0.03662		-0.71982	-0.04225	1.12076	0.03002
	-0.62242	-0.13565	1.12137	0.03653		-0.72062	-0.04236	1.12151	0.03027
	-0.62323	-0.13555	1.12217	0.0369		-0.7214	-0.0426	1.12237	0.03036
	-0.62401	-0.13554	1.12299	0.03684		-0.7222	-0.04252	1.12311	0.03021
	-0.62481	-0.13567	1.12375	0.03704		-0.72306	-0.04279	1.1239	0.03051
	-0.6256	-0.13543	1.12456	0.03728		-0.7238	-0.04276	1.1247	0.03038
	-0.6264	-0.13553	1.12535	0.03717		-0.72459	-0.04294	1.12552	0.03051
	-0.62721	-0.13554	1.12617	0.03761		-0.72545	-0.04308	1.12634	0.03064
	-0.62806	-0.13549	1.12691	0.03748		-0.72624	-0.04311	1.12714	0.0305
	-0.62882	-0.13563	1.12778	0.03771		-0.727	-0.04337	1.12791	0.03083
	-0.62963	-0.1354	1.12856	0.03793		-0.72783	-0.04337	1.12875	0.03066
	-0.63045	-0.13567	1.12934	0.03784		-0.72864	-0.04358	1.12955	0.03083
	-0.63125	-0.13553	1.13013	0.03824		-0.72939	-0.04374	1.13032	0.03097
	-0.63202	-0.13551	1.13098	0.03816		-0.73019	-0.04371	1.13117	0.0308
	-0.63282	-0.13567	1.13177	0.03833		-0.73098	-0.044	1.13196	0.03115
	-0.63358	-0.1355	1.13256	0.0386		-0.73181	-0.044	1.13276	0.03095
	-0.63441	-0.13576	1.13332	0.03853		-0.73264	-0.04414	1.1335	0.03116
	-0.63521	-0.13568	1.13416	0.03896		-0.73343	-0.04427	1.13437	0.03124
	-0.63607	-0.13573	1.13492	0.03889		-0.73424	-0.04427	1.13516	0.03106
	-0.6368	-0.13585	1.13574	0.03908		-0.73502	-0.04453	1.13595	0.03143
	-0.63761	-0.13572	1.13653	0.03934		-0.73578	-0.04443	1.13672	0.03127
	-0.63838	-0.13589	1.13734	0.03925		-0.73658	-0.04467	1.13755	0.0315
	-0.63918	-0.13584	1.13818	0.03965		-0.73741	-0.04477	1.13835	0.03156
	-0.64006	-0.13592	1.13893	0.03965		-0.73825	-0.04476	1.13912	0.03141
	-0.64079	-0.13602	1.13979	0.03978		-0.73901	-0.04506	1.1399	0.03176
	-0.64163	-0.13594	1.14052	0.04012		-0.73979	-0.045	1.14074	0.03158
	-0.64243	-0.13609	1.14135	0.04001		-0.74058	-0.04524	1.14152	0.03172
	-0.6432	-0.13606	1.14219	0.04043		-0.74139	-0.04531	1.14235	0.03195
	-0.64403	-0.13613	1.14293	0.04037		-0.74223	-0.04535	1.14313	0.03173
	-0.64482	-0.13648	1.14376	0.04058		-0.74306	-0.04563	1.14392	0.0321
	-0.64562	-0.13625	1.14456	0.04091		-0.74381	-0.04561	1.14476	0.03187
	-0.64639	-0.13638	1.14535	0.04076		-0.74465	-0.0459	1.14554	0.03211
	-0.64718	-0.13638	1.14616	0.04116		-0.74545	-0.04594	1.14631	0.03223
	-0.648	-0.13646	1.14697	0.04122		-0.74623	-0.046	1.14712	0.03204
	-0.6488	-0.13662	1.14774	0.04133		-0.74701	-0.04624	1.14793	0.03243
	-0.6496	-0.1365	1.14857	0.04171		-0.74782	-0.04621	1.1487	0.03225
	-0.6504	-0.13666	1.14933	0.04158		-0.74859	-0.0465	1.14952	0.03241
	-0.65121	-0.13662	1.15019	0.04205		-0.74937	-0.04651	1.15033	0.03255
	-0.65199	-0.13672	1.15092	0.04203		-0.75021	-0.04663	1.15113	0.03238
	-0.6528	-0.13687	1.15179	0.04218		-0.75102	-0.04688	1.15197	0.03275
	-0.65361	-0.13681	1.15256	0.04256		-0.75183	-0.04681	1.15272	0.03254
	-0.65445	-0.13705	1.15337	0.04244		-0.7526	-0.04709	1.15353	0.03275
	-0.65525	-0.13704	1.1542	0.04288		-0.7534	-0.04707	1.15432	0.03288
	-0.656	-0.13735	1.15496	0.04295		-0.7542	-0.04722	1.15515	0.03273
	-0.65682	-0.13761	1.15576	0.043		-0.75496	-0.04743	1.1559	0.03311
	-0.65762	-0.13777	1.15656	0.04342		-0.75581	-0.04735	1.15674	0.03295
	-0.65845	-0.13782	1.15738	0.0433		-0.75661	-0.0477	1.1575	0.03311
	-0.65923	-0.13763	1.15818	0.04372		-0.75742	-0.04774	1.1583	0.03327
	-0.65998	-0.13775	1.15898	0.04385		-0.75822	-0.04791	1.15915	0.03301
	-0.6608	-0.13794	1.15975	0.0439		-0.75902	-0.04807	1.15995	0.03346
	-0.66155	-0.13786	1.16059	0.04433		-0.75983	-0.04804	1.16073	0.03324
	-0.66241	-0.13809	1.16136	0.04424		-0.76064	-0.04831	1.1615	0.03347
	-0.66317	-0.13809	1.16212	0.04465		-0.76142	-0.04829	1.16234	0.03359
	-0.66402	-0.13825	1.16295	0.04481		-0.76224	-0.0485	1.16312	0.03341
	-0.66482	-0.13839	1.16372	0.04482		-0.76296	-0.04867	1.16398	0.0338
	-0.66563	-0.1384	1.16451	0.04526		-0.76378	-0.04867	1.16472	0.03366
	-0.66639	-0.13881	1.16535	0.04518		-0.76465	-0.04896	1.16554	0.03376
	-0.6672	-0.13882	1.16617	0.04562		-0.7654	-0.04897	1.16637	0.03398
	-0.66801	-0.13889	1.16699	0.04575		-0.76622	-0.04919	1.16717	0.03375
	-0.66882	-0.13913	1.16774	0.04581		-0.76705	-0.04929	1.16797	0.03416
	-0.66967	-0.13907	1.1686	0.04629		-0.7678	-0.04932	1.16875	0.03399
	-0.67043	-0.13944	1.16939	0.04625		-0.76859	-0.04963	1.16954	0.03415
	-0.67122	-0.13952	1.17014	0.04657		-0.7694	-0.04965	1.1703	0.03431
	-0.67199	-0.13972	1.17094	0.04675		-0.77021	-0.04986	1.17109	0.03413
	-0.6728	-0.13981	1.17171	0.0468		-0.77107	-0.04992	1.17193	0.03453
	-0.6736	-0.13985	1.17253	0.04734		-0.77184	-0.04997	1.17272	0.03435
	-0.67441	-0.14014	1.17335	0.04723		-0.77259	-0.05023	1.17355	0.03448
	-0.67523	-0.14024	1.17418	0.04761		-0.7734	-0.05018	1.17431	0.03472
	-0.67598	-0.14047	1.17496	0.04782		-0.77423	-0.05043	1.17515	0.03451
	-0.67682	-0.14069	1.17576	0.04786		-0.775	-0.05053	1.17596	0.03492
	-0.67762	-0.14079	1.17655	0.04836		-0.77587	-0.0506	1.17673	0.03474
	-0.67842	-0.1412	1.17737	0.04832		-0.77661	-0.05084	1.17754	0.03489
	-0.67915	-0.14118	1.17814	0.04866		-0.7774	-0.05079	1.17832	0.03508
	-0.67997	-0.14162	1.17897	0.04894		-0.7782	-0.05106	1.17915	0.03492
	-0.68079	-0.14175	1.17973	0.04894		-0.779	-0.0511	1.17992	0.0353
	-0.6816	-0.14175	1.18057	0.04945		-0.77981	-0.05115	1.18077	0.03518
	-0.68244	-0.14218	1.18135	0.04944		-0.78061	-0.05143	1.18151	0.03529
	-0.6832	-0.14229	1.18225	0.04974		-0.78143	-0.05141	1.18236	0.03548
	-0.684	-0.14261	1.18293	0.05007		-0.78222	-0.0517	1.18312	0.03528
	-0.68481	-0.14284	1.18375	0.05002		-0.78303	-0.05176	1.18392	0.03567
	-0.68558	-0.14295	1.18455	0.05054		-0.78381	-0.0519	1.18476	0.03555
	-0.68642	-0.14351	1.1854	0.05062		-0.7846	-0.0522	1.18551	0.03565
	-0.68721	-0.14345	1.18615	0.05086		-0.7854	-0.05217	1.18633	0.03588
	-0.68799	-0.14385	1.18696	0.05123		-0.78621	-0.0524	1.18709	0.0357
	-0.68878	-0.14406	1.18775	0.05119		-0.787	-0.05241	1.1879	0.03601
	-0.68963	-0.14435	1.18858	0.05176		-0.78777	-0.05249	1.1887	0.03593
	-0.69041	-0.1447	1.1894	0.05174		-0.7886	-0.05275	1.18948	0.03605
	-0.69123	-0.14485	1.19013	0.05204		-0.78943	-0.05273	1.19032	0.03631
	-0.69199	-0.1453	1.19099	0.05244		-0.79021	-0.05308	1.19114	0.03606
	-0.6928	-0.14562	1.19181	0.05243		-0.79101	-0.05306	1.19194	0.03652
	-0.69363	-0.14592	1.19254	0.0529		-0.7918	-0.05328	1.19274	0.03628
	-0.69444	-0.14646	1.19338	0.05298		-0.7926	-0.05339	1.19357	0.03646
	-0.69523	-0.14655	1.19418	0.05322		-0.79339	-0.05338	1.19437	0.03665
	-0.69602	-0.14695	1.19497	0.05368		-0.79423	-0.05368	1.19519	0.03651
	-0.69683	-0.1474	1.1958	0.05361		-0.79499	-0.0537	1.19599	0.03686
	-0.69764	-0.14764	1.19658	0.05413		-0.79583	-0.05391	1.19674	0.03672
	-0.69842	-0.14809	1.19742	0.05422		-0.79664	-0.05403	1.19756	0.03683
	-0.69922	-0.14835	1.19819	0.05454		-0.7974	-0.05407	1.19833	0.03706
	-0.70003	-0.14895	1.19897	0.0549		-0.79824	-0.05435	1.19914	0.03689
	-0.70081	-0.14933	1.19972	0.0549		-0.79904	-0.05436	1.19992	0.03728
	-0.70157	-0.14962	1.20057	0.05542		-0.79985	-0.05456	1.20076	0.03714
	-0.70242	-0.15022	1.20139	0.05558		-0.80061	-0.0547	1.20153	0.03732
	-0.70324	-0.15051	1.20213	0.05578		-0.80141	-0.05478	1.20229	0.03749
	-0.70404	-0.15113	1.20294	0.05627		-0.80221	-0.05506	1.20312	0.03729
	-0.70479	-0.15157	1.2038	0.0562		-0.80304	-0.05506	1.20394	0.03771
	-0.70563	-0.15205	1.20456	0.05679		-0.80382	-0.05527	1.20476	0.03762
	-0.70643	-0.15266	1.20537	0.05688		-0.8046	-0.05538	1.20553	0.03773
	-0.70721	-0.15299	1.20619	0.05711		-0.80542	-0.05544	1.20634	0.03792
	-0.70803	-0.15358	1.20698	0.0576		-0.8062	-0.0557	1.20716	0.03778
	-0.70881	-0.15419	1.20778	0.05761		-0.80701	-0.05571	1.20795	0.03817
	-0.70965	-0.15468	1.20857	0.05812		-0.80785	-0.05596	1.20873	0.03798
	-0.71041	-0.15535	1.20938	0.0583		-0.80858	-0.05601	1.20957	0.03814
	-0.71122	-0.15571	1.21015	0.0584		-0.80944	-0.05611	1.21035	0.03833
	-0.712	-0.15647	1.211	0.05906		-0.81023	-0.0564	1.21116	0.03818
	-0.71281	-0.15704	1.21177	0.05895		-0.81101	-0.05644	1.21191	0.03854
	-0.71362	-0.15768	1.2126	0.05956		-0.81183	-0.05671	1.21275	0.03844
	-0.71441	-0.15843	1.21333	0.0597		-0.81263	-0.05676	1.21356	0.03858
	-0.71517	-0.1589	1.21419	0.05994		-0.81342	-0.05685	1.21432	0.03882
	-0.71603	-0.15978	1.21497	0.06043		-0.81424	-0.05707	1.21515	0.03865
	-0.71679	-0.16077	1.21576	0.06045		-0.81501	-0.05702	1.21596	0.03903
	-0.71761	-0.16099	1.21659	0.06093		-0.81584	-0.05735	1.21672	0.03892
	-0.71838	-0.16176	1.21743	0.06122		-0.81661	-0.05741	1.21752	0.03904
	-0.71922	-0.16241	1.21815	0.06138		-0.8174	-0.05751	1.21837	0.03929
	-0.72006	-0.16338	1.21899	0.06195		-0.81825	-0.05773	1.21914	0.0391
	-0.72082	-0.16386	1.2197	0.06191		-0.819	-0.05769	1.21998	0.03947
	-0.72162	-0.16473	1.22058	0.06244		-0.81977	-0.05794	1.22071	0.03939
	-0.72244	-0.16558	1.22137	0.06271		-0.82055	-0.05795	1.22156	0.03949
	-0.72321	-0.16625	1.22215	0.06283		-0.82137	-0.05811	1.22235	0.03974
	-0.72395	-0.16724	1.22293	0.06341		-0.82218	-0.05838	1.22314	0.03952
	-0.72481	-0.16806	1.22375	0.06345		-0.82295	-0.05842	1.22391	0.03996
	-0.72562	-0.16892	1.22456	0.06396		-0.82378	-0.05872	1.22473	0.03983
	-0.7264	-0.17006	1.22533	0.06431		-0.82461	-0.05874	1.22549	0.03998
	-0.72721	-0.17088	1.22618	0.0644		-0.82543	-0.05893	1.22635	0.04019
	-0.72804	-0.17198	1.22697	0.06503		-0.82619	-0.05912	1.22714	0.04004
	-0.72879	-0.17275	1.22779	0.06504		-0.82697	-0.05914	1.2279	0.04043
	-0.72957	-0.17384	1.22847	0.0653		-0.82778	-0.05943	1.22867	0.04014
	-0.73036	-0.17491	1.22925	0.06575		-0.82858	-0.05943	1.22942	0.04041
	-0.73118	-0.17592	1.23009	0.06598		-0.82939	-0.0596	1.2303	0.0406
	-0.73205	-0.17717	1.23087	0.06651		-0.83017	-0.05982	1.23104	0.04045
	-0.73284	-0.17817	1.23168	0.06667		-0.83096	-0.05989	1.23186	0.04093
	-0.7336	-0.17938	1.23247	0.06704		-0.83179	-0.06013	1.2327	0.04074
	-0.73441	-0.18066	1.23325	0.0675		-0.83261	-0.06014	1.2335	0.04095
	-0.73521	-0.18183	1.23413	0.06754		-0.83338	-0.06042	1.23428	0.04112
	-0.73599	-0.18313	1.23487	0.06821		-0.83416	-0.06059	1.23502	0.04097
	-0.73681	-0.18433	1.23565	0.06827		-0.83499	-0.06066	1.23583	0.04139
	-0.7376	-0.18578	1.23649	0.06874		-0.83576	-0.06085	1.23662	0.04127
	-0.73841	-0.18718	1.23726	0.06914		-0.83657	-0.06082	1.23743	0.04143
	-0.7392	-0.1884	1.23808	0.06924		-0.83738	-0.06102	1.23824	0.04168
	-0.73995	-0.18998	1.23889	0.06988		-0.83817	-0.06121	1.23905	0.0415
	-0.74079	-0.19139	1.2397	0.07008		-0.83891	-0.06128	1.23988	0.04196
	-0.7416	-0.19293	1.24048	0.07039		-0.8398	-0.06156	1.24064	0.04178
	-0.74239	-0.19456	1.2413	0.0709		-0.84051	-0.06156	1.24144	0.04196
	-0.74321	-0.19599	1.24212	0.07097		-0.84137	-0.06181	1.24224	0.04221
	-0.74399	-0.19778	1.2429	0.07166		-0.84217	-0.0619	1.24306	0.04204
	-0.7448	-0.19955	1.2437	0.07173		-0.84297	-0.06201	1.24383	0.04247
	-0.74565	-0.2011	1.24448	0.07217		-0.84374	-0.06234	1.24465	0.04233
	-0.74641	-0.20288	1.24526	0.07265		-0.8446	-0.06233	1.24543	0.04251
	-0.74719	-0.2045	1.24608	0.07274		-0.84535	-0.06264	1.24625	0.04278
	-0.748	-0.20648	1.24686	0.0734		-0.84617	-0.06274	1.24703	0.04261
	-0.74882	-0.20821	1.24769	0.07352		-0.84697	-0.06281	1.24785	0.04297
	-0.74957	-0.21012	1.24848	0.07388		-0.84775	-0.0631	1.24864	0.04283
	-0.75038	-0.2121	1.24923	0.0745		-0.84857	-0.06306	1.24938	0.04309
	-0.75123	-0.21396	1.25004	0.07451		-0.84938	-0.06338	1.25024	0.04327
	-0.75204	-0.21618	1.25093	0.07522		-0.85018	-0.06344	1.25102	0.04313
	-0.75282	-0.21814	1.25164	0.07535		-0.85099	-0.06358	1.2518	0.04353
	-0.75356	-0.22034	1.25247	0.07578		-0.85177	-0.06386	1.25263	0.04347
	-0.75441	-0.22256	1.2533	0.07633		-0.85254	-0.06391	1.25342	0.04361
	-0.7552	-0.22469	1.25406	0.07641		-0.85339	-0.06414	1.25428	0.04386
	-0.75597	-0.2271	1.25486	0.0771		-0.85415	-0.06418	1.25504	0.04377
	-0.7568	-0.22918	1.25569	0.07732		-0.85496	-0.06433	1.25584	0.04419
	-0.75762	-0.23166	1.25652	0.07761		-0.85578	-0.0646	1.25666	0.04398
	-0.75839	-0.23407	1.25726	0.07822		-0.85655	-0.06463	1.25742	0.04422
	-0.75921	-0.23641	1.25802	0.07829		-0.85733	-0.06505	1.25826	0.04445
	-0.75999	-0.23914	1.2589	0.07898		-0.85817	-0.06511	1.25908	0.04432
	-0.76083	-0.24185	1.2597	0.07923		-0.85894	-0.06532	1.25982	0.04474
	-0.76158	-0.24432	1.26046	0.07954		-0.85977	-0.0655	1.26061	0.0446
	-0.76239	-0.24692	1.26126	0.08015		-0.86054	-0.0655	1.26143	0.04478
	-0.76316	-0.24957	1.26207	0.08026		-0.86141	-0.06577	1.26226	0.04501
	-0.76395	-0.25242	1.26284	0.08084		-0.86221	-0.06579	1.26301	0.0449
	-0.76484	-0.2551	1.26366	0.0812		-0.86299	-0.06602	1.26382	0.04534
	-0.76562	-0.258	1.26449	0.08148		-0.86381	-0.06613	1.26463	0.04518
	-0.76637	-0.26088	1.26524	0.08213		-0.86456	-0.0662	1.26547	0.04544
	-0.7672	-0.26387	1.26608	0.08219		-0.86538	-0.06648	1.26627	0.04562
	-0.76796	-0.26703	1.26689	0.08285		-0.86616	-0.06647	1.26703	0.04551
	-0.7688	-0.26988	1.2677	0.08315		-0.86698	-0.06676	1.26782	0.04591
	-0.76958	-0.27327	1.26848	0.08351		-0.86779	-0.06691	1.26865	0.04582
	-0.77045	-0.27644	1.26928	0.08413		-0.86855	-0.06694	1.26943	0.04602
	-0.7712	-0.27962	1.27007	0.08425		-0.86939	-0.06724	1.27024	0.04627
	-0.77198	-0.28302	1.27087	0.08485		-0.87019	-0.06728	1.27103	0.04614
	-0.7728	-0.28623	1.27171	0.08527		-0.871	-0.06765	1.27187	0.0466
	-0.77364	-0.28979	1.27248	0.08546		-0.87182	-0.06779	1.27265	0.04642
	-0.77443	-0.29311	1.27326	0.08608		-0.87261	-0.06793	1.27344	0.04666
	-0.77522	-0.29653	1.27407	0.08627		-0.87339	-0.06822	1.27421	0.04687
	-0.77598	-0.3003	1.27487	0.08696		-0.87415	-0.06816	1.27503	0.04678
	-0.77682	-0.30385	1.27569	0.08731		-0.875	-0.06848	1.27581	0.0472
	-0.77764	-0.30763	1.27644	0.08755		-0.8758	-0.06856	1.27662	0.0471
	-0.77838	-0.31129	1.27727	0.08822		-0.87658	-0.06868	1.27745	0.04731
	-0.77916	-0.31505	1.27805	0.08841		-0.87734	-0.0689	1.27824	0.04756
	-0.77998	-0.31903	1.27881	0.08897		-0.87817	-0.06894	1.27906	0.04742
	-0.78082	-0.3228	1.27969	0.08945		-0.87902	-0.06929	1.27985	0.04792
	-0.78163	-0.32686	1.28049	0.08961		-0.87977	-0.0694	1.28062	0.04774
	-0.7824	-0.33088	1.28129	0.09039		-0.88056	-0.06954	1.28151	0.04803
	-0.78319	-0.33492	1.28208	0.09048		-0.88136	-0.06974	1.28227	0.04823
	-0.78401	-0.33916	1.28287	0.09106		-0.88215	-0.06979	1.28306	0.04813
	-0.78483	-0.34322	1.28364	0.09156		-0.88298	-0.07015	1.28387	0.04857
	-0.78563	-0.34767	1.28449	0.09186		-0.88378	-0.07025	1.28462	0.04848
	-0.78644	-0.35196	1.2853	0.0925		-0.88458	-0.07041	1.28548	0.04871
	-0.78726	-0.35626	1.28614	0.09263		-0.88536	-0.0706	1.28625	0.04888
	-0.78799	-0.36078	1.28687	0.09315		-0.88617	-0.07064	1.28705	0.04877
	-0.78881	-0.36513	1.28764	0.09373		-0.88696	-0.07092	1.28784	0.04927
	-0.78963	-0.36989	1.28845	0.09389		-0.88775	-0.07102	1.28865	0.04911
	-0.79039	-0.3744	1.28922	0.09469		-0.88857	-0.07122	1.28947	0.0494
	-0.7912	-0.37909	1.29009	0.09477		-0.88939	-0.07143	1.29027	0.04955
	-0.79202	-0.38391	1.29088	0.09542		-0.89012	-0.0715	1.29104	0.04952
	-0.79276	-0.38852	1.29164	0.0959		-0.89096	-0.07178	1.29183	0.04997
	-0.79362	-0.39357	1.29246	0.09607		-0.89172	-0.07186	1.29265	0.04982
	-0.79444	-0.39837	1.29327	0.09683		-0.89253	-0.07215	1.29347	0.05006
	-0.79519	-0.40341	1.29406	0.09709		-0.89334	-0.07232	1.29427	0.0503
	-0.79605	-0.40849	1.29492	0.09757		-0.89416	-0.07238	1.29503	0.05021
	-0.79686	-0.41342	1.29565	0.09816		-0.89498	-0.07273	1.29583	0.05065
	-0.7976	-0.4187	1.29647	0.09829		-0.89576	-0.07288	1.29662	0.05052
	-0.79839	-0.42388	1.29728	0.09909		-0.89656	-0.07313	1.29745	0.05081
	-0.79922	-0.42921	1.29807	0.09926		-0.89736	-0.07332	1.29822	0.051
	-0.79999	-0.4345	1.29884	0.09972		-0.89819	-0.07338	1.29903	0.05091
	-0.8008	-0.43971	1.29967	0.10031		-0.89892	-0.07368	1.29986	0.05138
	-0.80158	-0.44535	1.3005	0.10058		-0.89978	-0.07366	1.30065	0.05128
	-0.80238	-0.45077	1.30128	0.10126		-0.90057	-0.074	1.30145	0.05153
	-0.8032	-0.45638	1.30208	0.10155		-0.9014	-0.07421	1.30226	0.05176
	-0.80401	-0.46195	1.30286	0.10202		-0.90216	-0.07427	1.30301	0.05162
	-0.80484	-0.46758	1.30364	0.10269		-0.90298	-0.0746	1.30382	0.05214
	-0.80562	-0.47348	1.30448	0.10285		-0.90376	-0.07456	1.30463	0.05198
	-0.8064	-0.47914	1.3053	0.10359		-0.90456	-0.07486	1.30547	0.05228
	-0.80723	-0.48502	1.30604	0.10382		-0.90536	-0.07494	1.30623	0.0525
	-0.808	-0.49106	1.30687	0.10437		-0.90614	-0.07513	1.30708	0.05246
	-0.80881	-0.49688	1.30764	0.10499		-0.9069	-0.07541	1.30786	0.05286
	-0.80955	-0.503	1.30847	0.10516		-0.90776	-0.07548	1.30864	0.05274
	-0.81045	-0.5089	1.30926	0.10592		-0.9086	-0.07571	1.30946	0.05305
	-0.81119	-0.5151	1.31011	0.10629		-0.90941	-0.0758	1.31026	0.05328
	-0.81202	-0.52132	1.31084	0.10664		-0.91014	-0.07605	1.31105	0.05316
	-0.81281	-0.52744	1.31168	0.1073		-0.911	-0.07628	1.31188	0.05367
	-0.81358	-0.53392	1.31248	0.10744		-0.91175	-0.07633	1.31262	0.05349
	-0.81442	-0.54014	1.31326	0.10823		-0.91258	-0.07665	1.31351	0.05384
	-0.8152	-0.54666	1.31406	0.10851		-0.91342	-0.07668	1.31422	0.054
	-0.81599	-0.55312	1.3149	0.10896		-0.91414	-0.0769	1.31505	0.05392
	-0.81683	-0.55956	1.31569	0.10966		-0.91495	-0.07716	1.31588	0.05439
	-0.8176	-0.56637	1.31645	0.10986		-0.91582	-0.07735	1.31665	0.05423
	-0.81845	-0.57293	1.31729	0.11055		-0.91656	-0.07766	1.31748	0.05464
	-0.81916	-0.5796	1.31813	0.11093		-0.91735	-0.07767	1.31826	0.05479
	-0.81993	-0.58627	1.31884	0.11133		-0.91816	-0.07791	1.31901	0.0547
	-0.82077	-0.59296	1.31973	0.11211		-0.91892	-0.07815	1.31987	0.05523
	-0.82157	-0.60003	1.32051	0.11222		-0.91977	-0.07827	1.32064	0.05508
	-0.82236	-0.60697	1.32127	0.11296		-0.92058	-0.07866	1.32145	0.0554
	-0.82317	-0.61383	1.32206	0.11335		-0.92138	-0.07865	1.32226	0.05553
	-0.82402	-0.62059	1.32292	0.11372		-0.92217	-0.0789	1.32306	0.05561
	-0.82478	-0.62753	1.3237	0.11444		-0.92299	-0.07908	1.32385	0.05595
	-0.82561	-0.63477	1.32448	0.11454		-0.92375	-0.07923	1.32464	0.05583
	-0.82636	-0.64177	1.32528	0.11526		-0.92462	-0.07964	1.32541	0.05618
	-0.82718	-0.6491	1.32608	0.11579		-0.92543	-0.07962	1.32621	0.05635
	-0.82795	-0.65638	1.32685	0.11605		-0.9262	-0.07994	1.32704	0.05636
	-0.82878	-0.66371	1.32763	0.11688		-0.92701	-0.08007	1.32782	0.05679
	-0.82952	-0.67115	1.32848	0.11697		-0.92782	-0.08027	1.3286	0.05662
	-0.83038	-0.67847	1.3293	0.11772		-0.92861	-0.08058	1.32945	0.05704
	-0.83118	-0.68609	1.33012	0.11815		-0.92938	-0.08063	1.33023	0.05713
	-0.83195	-0.69353	1.33089	0.11855		-0.9302	-0.08099	1.33107	0.05715
	-0.83274	-0.70105	1.33166	0.11924		-0.93098	-0.08109	1.33187	0.0576
	-0.83351	-0.70885	1.33245	0.1195		-0.93179	-0.08123	1.33268	0.05753
	-0.83436	-0.71637	1.33329	0.12014		-0.93259	-0.08152	1.33342	0.05786
	-0.83513	-0.72422	1.33412	0.12063		-0.93336	-0.08164	1.33425	0.05797
	-0.83598	-0.73201	1.33488	0.12093		-0.93414	-0.08196	1.33501	0.05798
	-0.83675	-0.73974	1.33572	0.12179		-0.93497	-0.08215	1.33587	0.05846
	-0.83757	-0.74784	1.33647	0.12195		-0.93572	-0.08232	1.33668	0.05835
	-0.83832	-0.75552	1.33726	0.12254		-0.93657	-0.08255	1.33747	0.05867
	-0.83921	-0.76356	1.33809	0.1231		-0.93738	-0.08268	1.33824	0.05882
	-0.83996	-0.77153	1.33883	0.12336		-0.93822	-0.08306	1.33908	0.05887
	-0.84074	-0.77967	1.33963	0.12412		-0.939	-0.08316	1.33984	0.05927
	-0.84156	-0.78783	1.3405	0.12442		-0.93973	-0.0834	1.34069	0.05912
	-0.84238	-0.79592	1.34122	0.12498		-0.94057	-0.08364	1.34145	0.05952
	-0.84318	-0.80436	1.34211	0.12556		-0.94139	-0.0837	1.34224	0.05963
	-0.84395	-0.81268	1.34291	0.12579		-0.94218	-0.08408	1.34304	0.05966
	-0.84477	-0.82088	1.34366	0.12661		-0.94299	-0.08414	1.34386	0.06017
	-0.84554	-0.82934	1.34448	0.12677		-0.94376	-0.08439	1.34465	0.05993
	-0.84634	-0.83758	1.34531	0.12741		-0.94457	-0.08456	1.34546	0.06044
	-0.84716	-0.84613	1.34605	0.12801		-0.94533	-0.0847	1.34626	0.06047
	-0.84796	-0.85447	1.34687	0.12829		-0.94615	-0.08509	1.3471	0.06053
	-0.84876	-0.86302	1.34763	0.12903		-0.94696	-0.08512	1.34788	0.06098
	-0.84963	-0.87168	1.34851	0.12934		-0.94775	-0.08547	1.34867	0.06083
	-0.85038	-0.88009	1.34929	0.12987		-0.94862	-0.08568	1.34947	0.0613
	-0.85115	-0.88879	1.35009	0.13045		-0.94932	-0.08587	1.35022	0.06129
	-0.85194	-0.8973	1.35088	0.13065		-0.9502	-0.08617	1.35103	0.06143
	-0.85277	-0.90612	1.35168	0.13151		-0.95096	-0.08622	1.35187	0.06187
	-0.85353	-0.91495	1.35252	0.13181		-0.9518	-0.08654	1.35267	0.06169
	-0.85432	-0.92363	1.35328	0.13238		-0.95255	-0.08675	1.35347	0.06213
	-0.85515	-0.93263	1.35408	0.133		-0.95338	-0.08686	1.35424	0.06221
	-0.85594	-0.9414	1.35492	0.13321		-0.9542	-0.08715	1.35506	0.06235
	-0.85674	-0.95044	1.3557	0.13398		-0.95495	-0.0872	1.35589	0.06268
	-0.85757	-0.9593	1.35643	0.13432		-0.95578	-0.0875	1.35662	0.06263
	-0.85834	-0.96821	1.35726	0.1348		-0.95658	-0.08764	1.35743	0.06303
	-0.85912	-0.97747	1.35812	0.13552		-0.95735	-0.08776	1.35827	0.06303
	-0.85996	-0.98644	1.35889	0.13574		-0.95817	-0.08812	1.35907	0.06317
	-0.86076	-0.99552	1.35966	0.13652		-0.95895	-0.08822	1.35986	0.06362
	-0.86154	-1.00467	1.36047	0.1368		-0.95977	-0.08846	1.36064	0.06344
	-0.86236	-1.01371	1.36129	0.13738		-0.96053	-0.08863	1.3615	0.06397
	-0.86321	-1.02297	1.3621	0.13801		-0.96135	-0.08884	1.36227	0.06395
	-0.86399	-1.03201	1.36289	0.13814		-0.96217	-0.08908	1.36306	0.06409
	-0.86474	-1.04123	1.36368	0.13893		-0.96298	-0.08913	1.36382	0.0644
	-0.86552	-1.05079	1.36443	0.13933		-0.9638	-0.08952	1.3647	0.06436
	-0.86637	-1.0599	1.36527	0.13981		-0.96459	-0.08964	1.36547	0.0648
	-0.86714	-1.06939	1.36604	0.14058		-0.96538	-0.08989	1.36626	0.06482
	-0.86794	-1.07848	1.36688	0.14071		-0.96619	-0.09018	1.36708	0.06501
	-0.86879	-1.08803	1.36766	0.14155		-0.96693	-0.09014	1.36786	0.06538
	-0.86959	-1.09755	1.36845	0.14187		-0.96774	-0.09052	1.36867	0.06527
	-0.87034	-1.10684	1.36925	0.14233		-0.9685	-0.09065	1.36947	0.06573
	-0.87116	-1.11663	1.37005	0.14303		-0.96932	-0.0909	1.37026	0.0657
	-0.87193	-1.126	1.37089	0.14329		-0.97014	-0.09124	1.3711	0.06595
	-0.87281	-1.13563	1.37165	0.14402		-0.97095	-0.0913	1.37187	0.06626
	-0.87355	-1.14536	1.37247	0.1445		-0.97176	-0.09169	1.37267	0.0662
	-0.87434	-1.15478	1.37328	0.14485		-0.97254	-0.09178	1.37349	0.06666
	-0.87518	-1.1648	1.3741	0.14572		-0.97334	-0.09202	1.37428	0.06666
	-0.87597	-1.17486	1.37488	0.1458		-0.97418	-0.09224	1.37508	0.06687
	-0.8767	-1.18454	1.37569	0.14657		-0.975	-0.09234	1.37582	0.06721
	-0.87753	-1.19428	1.37646	0.14694		-0.97576	-0.09269	1.37662	0.06707
	-0.87834	-1.20401	1.37726	0.14739		-0.97655	-0.09277	1.37742	0.0676
	-0.87915	-1.21408	1.37803	0.14812		-0.97735	-0.09308	1.37821	0.06754
	-0.87996	-1.22335	1.37887	0.14839		-0.97816	-0.09331	1.37903	0.06784
	-0.88075	-1.23325	1.37966	0.14903		-0.97899	-0.09346	1.3799	0.06807
	-0.88156	-1.24311	1.38048	0.14958		-0.97975	-0.09382	1.38065	0.06806
	-0.88234	-1.25251	1.38126	0.14989		-0.98058	-0.09391	1.38148	0.06849
	-0.88311	-1.26238	1.38211	0.15078		-0.98134	-0.09417	1.38224	0.06853
	-0.88397	-1.27196	1.38288	0.15093		-0.98216	-0.09443	1.38307	0.06873
	-0.88478	-1.28197	1.3837	0.15171		-0.98291	-0.09466	1.38391	0.06909
	-0.88557	-1.29168	1.38452	0.15221		-0.98373	-0.09494	1.38465	0.06897
	-0.88638	-1.30134	1.38538	0.15333		-0.98457	-0.09506	1.38548	0.06949
	-0.88715	-1.31092	1.38629	0.154		-0.98536	-0.09534	1.38627	0.0694
	-0.88797	-1.32053	1.38707	0.15475		-0.98618	-0.09556	1.38702	0.06979
	-0.8888	-1.33045	1.38787	0.15517		-0.98691	-0.09572	1.38787	0.06999
	-0.88953	-1.34019	1.38872	0.15569		-0.98776	-0.09605	1.38868	0.06995
	-0.89036	-1.34998	1.38945	0.15622		-0.98856	-0.09616	1.38949	0.07045
	-0.89108	-1.36011	1.39028	0.1566		-0.98935	-0.09653	1.39028	0.07041
	-0.89196	-1.37003	1.39103	0.1573		-0.9902	-0.09669	1.39108	0.07073
	-0.89275	-1.37996	1.39184	0.15773		-0.99094	-0.09688	1.3919	0.07094
	-0.89359	-1.39018	1.39262	0.15825		-0.99174	-0.09728	1.39263	0.07095
	-0.89436	-1.40029	1.39347	0.15883		-0.99254	-0.09736	1.39347	0.07145
	-0.89517	-1.41122	1.39423	0.15922		-0.99335	-0.09777	1.39423	0.07136
	-0.89595	-1.42307	1.39504	0.15992		-0.99418	-0.09796	1.39507	0.07172
	-0.89679	-1.43357	1.39584	0.16031		-0.9949	-0.0982	1.39582	0.07192
	-0.89761	-1.44363	1.39668	0.16087		-0.99577	-0.09856	1.39662	0.07194
	-0.89848	-1.45162	1.39749	0.16152		-0.99653	-0.09868	1.39741	0.07243
	-0.8994	-1.4546	1.39829	0.1619		-0.99737	-0.09898	1.39831	0.07235
	-0.90023	-1.46484	1.39896	0.16235		-0.99814	-0.09914	1.39899	0.07277
	-0.90096	-1.47548	1.39932	0.16619		-0.99892	-0.09932
	-0.9018	-1.48519		--		-0.99978	-0.0997
	-0.90254	-1.4953		--		-1.00058	-0.09976
	-0.90335	-1.50567		--		-1.00137	-0.10013
	-0.90412	-1.51542		--		-1.00214	-0.10028
	-0.90498	-1.5268		--		-1.00297	-0.10054
	-0.90575	-1.5395		--		-1.00375	-0.10091
	-0.90659	-1.55071		--		-1.00459	-0.10108
	-0.90739	-1.5621		--		-1.00535	-0.10142
	-0.90813	-1.57325		--		-1.0062	-0.10161
	-0.90897	-1.5841		--		-1.00696	-0.10187
	-0.90974	-1.59539		--		-1.00776	-0.10216
	-0.91057	-1.60746		--		-1.00858	-0.10229
	-0.91136	-1.61796		--		-1.00934	-0.10273
	-0.91217	-1.62844		--		-1.01014	-0.10286
	-0.91296	-1.63911		--		-1.01096	-0.10311
	-0.91375	-1.64969		--		-1.01176	-0.10341
	-0.91457	-1.6596		--		-1.01255	-0.10356
	-0.91535	-1.66955		--		-1.01335	-0.10401
	-0.9161	-1.68006		--		-1.01415	-0.10412
	-0.91696	-1.69089		--		-1.01497	-0.10438
	-0.91775	-1.7013		--		-1.0158	-0.10479
	-0.91859	-1.71201		--		-1.0166	-0.10492
	-0.91932	-1.72162		--		-1.01736	-0.10524
	-0.92015	-1.73175		--		-1.01816	-0.1055
	-0.92098	-1.74132		--		-1.01895	-0.10586
	-0.92174	-1.75269		--		-1.01976	-0.10626
	-0.92254	-1.76275		--		-1.02052	-0.10633
	-0.92335	-1.77322		--		-1.02136	-0.10673
	-0.92415	-1.78383		--		-1.02216	-0.10698
	-0.92497	-1.79717		--		-1.02295	-0.1073
	-0.92577	-1.81075		--		-1.02373	-0.1075
	-0.92655	-1.82405		--		-1.02455	-0.10769
	-0.92739	-1.83655		--		-1.02534	-0.10818
	-0.92815	-1.84848		--		-1.02618	-0.10834
	-0.92893	-1.85964		--		-1.02697	-0.10866
	-0.92973	-1.87066		--		-1.02773	-0.10893
	-0.93057	-1.88093		--		-1.02853	-0.10919
	-0.93135	-1.89123		--		-1.02935	-0.10959
	-0.93217	-1.9013		--		-1.03014	-0.10976
	-0.93294	-1.91185		--		-1.03093	-0.11006
	-0.93376	-1.92208		--		-1.03175	-0.11034
	-0.93452	-1.93256		--		-1.03253	-0.11061
	-0.93537	-1.9425		--		-1.03335	-0.11107
	-0.93617	-1.95232		--		-1.03416	-0.11128
	-0.93694	-1.96176		--		-1.0349	-0.11162
	-0.93774	-1.9717		--		-1.03569	-0.11194
	-0.93859	-1.98111		--		-1.03653	-0.11209
	-0.9394	-1.99125		--		-1.03734	-0.11255
	-0.9402	-2.001		--		-1.03809	-0.11267
	-0.94098	-2.01007		--		-1.03895	-0.11308
	-0.94174	-2.01911		--		-1.03975	-0.11342
	-0.94256	-2.02794		--		-1.04052	-0.1136
	-0.94338	-2.03655		--		-1.04134	-0.11405
	-0.94411	-2.04503		--		-1.04215	-0.11425
	-0.94496	-2.05383		--		-1.0429	-0.11463
	-0.94575	-2.06767		--		-1.04369	-0.11496
	-0.94655	-2.07862		--		-1.04453	-0.1152
	-0.94737	-2.08744		--		-1.04534	-0.11564
	-0.94818	-2.09554		--		-1.04613	-0.11584
	-0.94897	-2.10348		--		-1.04694	-0.11624
	-0.94974	-2.11194		--		-1.04772	-0.1166
	-0.95055	-2.12369		--		-1.04853	-0.11682
	-0.9514	-2.13162		--		-1.04934	-0.11727
	-0.95215	-2.13913		--		-1.0501	-0.11751
	-0.95297	-2.14624		--		-1.05098	-0.11788
	-0.95381	-2.15367		--		-1.05174	-0.11819
	-0.95453	-2.16158		--		-1.05257	-0.11847
	-0.95531	-2.17446		--		-1.05334	-0.11897
	-0.95614	-2.18722		--		-1.05415	-0.11916
	-0.95695	-2.1979		--		-1.05494	-0.11961
	-0.95773	-2.20763		--		-1.05575	-0.11996
	-0.95856	-2.21624		--		-1.05653	-0.12021
	-0.95933	-2.2238		--		-1.05732	-0.12064
	-0.9601	-2.23094		--		-1.05813	-0.1209
	-0.96094	-2.2379		--		-1.05889	-0.12132
	-0.96174	-2.25068		--		-1.05975	-0.1217
	-0.96256	-2.26079		--		-1.06049	-0.12201
	-0.96334	-2.27179		--		-1.06135	-0.12262
	-0.96417	-2.27982		--		-1.06212	-0.12287
	-0.96496	-2.28665		--		-1.06291	-0.12324
	-0.96577	-2.2944		--		-1.06374	-0.12355
	-0.96653	-2.29998		--		-1.06454	-0.12385
	-0.96733	-2.30524		--		-1.06534	-0.12438
	-0.96813	-2.31118		--		-1.06615	-0.12462
	-0.96896	-2.3156		--		-1.06691	-0.12508
	-0.96972	-2.3215		--		-1.06771	-0.12543
	-0.97053	-2.32454		--		-1.06859	-0.12564
	-0.97137	-2.32949		--		-1.06932	-0.12621
	-0.97212	-2.33443		--		-1.0701	-0.12644
	-0.97296	-2.33894		--		-1.07095	-0.12695
	-0.97371	-2.34873		--		-1.07172	-0.12734
	-0.97454	-2.35662		--		-1.07253	-0.12772
	-0.97535	-2.36311		--		-1.07332	-0.12833
	-0.97615	-2.36847		--		-1.07415	-0.12865
	-0.97694	-2.37437		--		-1.07493	-0.12907
	-0.97774	-2.37935		--		-1.07576	-0.12957
	-0.97854	-2.38532		--		-1.07652	-0.12989
	-0.97936	-2.39121		--		-1.07735	-0.13045
	-0.98017	-2.39683		--		-1.0781	-0.13076
	-0.98098	-2.40129		--		-1.07892	-0.13119
	-0.98174	-2.40692		--		-1.07976	-0.13168
	-0.98259	-2.41608		--		-1.0805	-0.132
	-0.98336	-2.42064		--		-1.08136	-0.13261
	-0.98414	-2.42349		--		-1.08209	-0.13295
	-0.98498	-2.42787		--		-1.08293	-0.13342
	-0.98574	-2.4328		--		-1.08375	-0.13396
	-0.98653	-2.4344		--		-1.08453	-0.1342
	-0.98736	-2.43616		--		-1.0853	-0.13481
	-0.9881	-2.43846		--		-1.08613	-0.13524
	-0.98895	-2.44794		--		-1.08692	-0.13574
	-0.98971	-2.45259		--		-1.08775	-0.13626
	-0.99059	-2.45049		--		-1.08853	-0.13663
	-0.99133	-2.44925		--		-1.08938	-0.13732
	-0.99212	-2.45221		--		-1.09014	-0.13773
	-0.99289	-2.45802		--		-1.09092	-0.13823
	-0.99373	-2.46098		--		-1.09175	-0.13883
	-0.99451	-2.4617		--		-1.0925	-0.13923
	-0.99537	-2.46191		--		-1.09333	-0.13986
	-0.99613	-2.46144		--		-1.09414	-0.1403
	-0.99693	-2.47098		--		-1.09491	-0.14075
	-0.99777	-2.48226		--		-1.09579	-0.14102
	-0.99854	-2.49635		--		-1.09667	-0.14085
	-0.99936	-2.50729		--		-1.0975	-0.14131
	-1.00017	-2.51573		--		-1.09833	-0.14193
	-1.0005	-2.52069		--		-1.09909	-0.14244
	-1.00089	-2.52114		--		-1.09993	-0.14298
						-1.10054	-0.14351
						-1.1008	-0.14608

## Sheet: Fig. 2a
Fig. 2a
	First discharge		First charge		Second discharge		Second charge
	Specific capacity (mAh g-1)	Potential (V)	Specific capacity (mAh g-1)	Potential (V)	Specific capacity (mAh g-1)	Potential (V)	Specific capacity (mAh g-1)	Potential (V)
	0.000110472	0.30084	1.41954e-06	-0.67685	1.26703e-06	0.39462	1.47239e-06	-0.67685
	0.00855	0.29578	0.000109698	-0.67613	0.000109779	0.39438	0.000109641	-0.67549
	0.02621	0.29074	0.00522	-0.67091	0.00577	0.38936	0.00611	-0.67037
	0.04487	0.2857	0.01267	-0.6658	0.02121	0.38427	0.01355	-0.66517
	0.06386	0.28068	0.02155	-0.66063	0.03865	0.37913	0.023	-0.66004
	0.08519	0.27554	0.03189	-0.65557	0.05786	0.37411	0.03367	-0.65493
	0.10684	0.27043	0.04378	-0.65044	0.07741	0.36907	0.04589	-0.64989
	0.12939	0.26531	0.057	-0.64533	0.09785	0.36403	0.05833	-0.64482
	0.15427	0.26025	0.07022	-0.64032	0.11917	0.35899	0.07211	-0.63978
	0.18048	0.25523	0.08522	-0.63528	0.14194	0.35393	0.08622	-0.63477
	0.20958	0.25023	0.10056	-0.63019	0.16537	0.34891	0.10244	-0.62966
	0.24645	0.24521	0.11745	-0.62493	0.1887	0.34383	0.11811	-0.62464
	0.31065	0.24021	0.13489	-0.61991	0.21413	0.33875	0.13533	-0.61943
	5.86393	0.2428	0.15234	-0.61484	0.23979	0.33364	0.153	-0.61436
	9.30893	0.2378	0.17079	-0.60977	0.26567	0.32862	0.171	-0.60935
	11.4263	0.2328	0.18956	-0.60475	0.29243	0.32356	0.18945	-0.60429
	13.0933	0.22778	0.20834	-0.59968	0.32031	0.31846	0.20856	-0.59922
	14.5215	0.22276	0.22845	-0.59466	0.34952	0.3133	0.22811	-0.59411
	15.8296	0.21775	0.24846	-0.58965	0.37862	0.30826	0.24801	-0.58907
	17.0002	0.21273	0.26946	-0.58457	0.40816	0.30326	0.26923	-0.58398
	18.1065	0.20773	0.29057	-0.57944	0.43981	0.29813	0.29012	-0.57885
	19.1106	0.20271	0.31257	-0.57439	0.47102	0.29313	0.31167	-0.57384
	20.0646	0.19767	0.33457	-0.56937	0.50345	0.28807	0.33334	-0.56873
	20.9372	0.19267	0.35735	-0.56428	0.53677	0.28301	0.35634	-0.56369
	21.7473	0.18767	0.38046	-0.55927	0.57131	0.27787	0.37868	-0.55862
	22.5335	0.18266	0.4038	-0.55423	0.60708	0.27283	0.40234	-0.55353
	23.2559	0.17766	0.42824	-0.54906	0.64328	0.26783	0.42679	-0.54845
	23.9471	0.17262	0.45291	-0.54405	0.68004	0.26283	0.45101	-0.54344
	24.5962	0.1676	0.47769	-0.53894	0.71869	0.25773	0.47579	-0.53833
	25.2342	0.16254	0.50313	-0.5339	0.75812	0.25271	0.5009	-0.53329
	25.8432	0.15748	0.53002	-0.52885	0.79944	0.24759	0.52801	-0.52826
	26.4448	0.15244	0.55691	-0.52378	0.84164	0.24255	0.5549	-0.52324
	27.0196	0.14744	0.58458	-0.51868	0.88551	0.23744	0.58324	-0.51817
	27.5869	0.14244	0.61292	-0.51355	0.93194	0.23234	0.61246	-0.51313
	28.1509	0.13744	0.64292	-0.50854	0.97981	0.22734	0.64235	-0.50797
	28.7067	0.13236	0.67281	-0.50352	1.03056	0.22234	0.67235	-0.50295
	29.2899	0.12736	0.70425	-0.49851	1.08165	0.21726	0.7058	-0.49792
	29.8642	0.12226	0.73592	-0.49345	1.13663	0.21222	0.73902	-0.49286
	30.4665	0.11718	0.77003	-0.48844	1.19505	0.20718	0.77302	-0.48783
	31.0582	0.11218	0.80648	-0.48338	1.25702	0.20216	0.81058	-0.48272
	31.6645	0.10718	0.84404	-0.47825	1.32244	0.19714	0.85347	-0.47768
	32.2606	0.1021	0.88593	-0.47324	1.39418	0.1921	0.89858	-0.47257
	32.8531	0.0971	0.93137	-0.46815	1.47093	0.18709	0.94803	-0.46756
	33.4172	0.09208	0.98427	-0.46311	1.55479	0.18209	1.01037	-0.46244
	33.9501	0.08708	1.04727	-0.4581	1.64519	0.17703	1.09404	-0.45743
	34.4748	0.08207	1.14472	-0.45806	1.75226	0.17201	2.44499	-0.46248
	34.9733	0.07707	2.09032	-0.45715	1.86599	0.16701	3.96384	-0.46752
	35.4504	0.07207	3.02381	-0.46319	2.00038	0.16201	7.41221	-0.47253
	35.907	0.06707	5.22656	-0.46822	2.16153	0.15695	12.968	-0.47387
	36.3569	0.06207	10.7824	-0.47169	2.35867	0.15185	18.5238	-0.47427
	36.795	0.05705	16.3383	-0.47301	2.60812	0.14681	24.0796	-0.47419
	37.218	0.05204	21.8941	-0.47276	2.96042	0.14175	29.6354	-0.47398
	37.6332	0.04704	27.45	-0.47257	3.46088	0.13673	35.1912	-0.47318
	38.0467	0.04202	33.0058	-0.47244	4.22202	0.13167	40.7469	-0.47324
	38.4533	0.037	38.5616	-0.47156	5.36788	0.12667	46.3026	-0.47169
	38.8568	0.03194	44.1173	-0.47093	6.86926	0.12165	51.8584	-0.47047
	39.2693	0.02692	49.6731	-0.46937	8.5339	0.11665	57.4142	-0.46902
	39.6919	0.02192	55.229	-0.46803	10.2417	0.11165	62.9699	-0.46733
	40.1145	0.0169	60.7848	-0.4662	11.9651	0.10664	68.5256	-0.465
	40.544	0.01178	66.3407	-0.46473	13.7238	0.10162	74.0814	-0.46248
	40.9704	0.00678	71.8965	-0.46248	15.5733	0.0966	79.6372	-0.4588
	41.3769	0.00178	77.4523	-0.45924	17.5276	0.0916	84.517	-0.45377
	41.762	-0.00322	83.0081	-0.45564	19.6885	0.0866	88.0171	-0.44875
	42.1331	-0.00823	87.3596	-0.4506	22.0858	0.0816	90.2841	-0.44368
	42.4855	-0.01323	90.3918	-0.44557	24.6022	0.07656	91.7971	-0.43863
	42.8409	-0.01825	92.288	-0.44055	26.9299	0.07154	92.8308	-0.43351
	43.1821	-0.02325	93.5559	-0.43554	28.9758	0.06653	93.672	-0.42846
	43.5366	-0.02825	94.4842	-0.43044	30.7649	0.06153	94.3413	-0.42345
	43.8952	-0.03329	95.2387	-0.42543	32.3915	0.05653	94.9049	-0.41839
	44.2757	-0.03833	95.8631	-0.42039	33.9971	0.05153	95.3874	-0.41328
	44.6905	-0.04334	96.424	-0.41538	35.8017	0.04647	95.8269	-0.40825
	45.1457	-0.04843	96.9078	-0.41029	38.2802	0.04147	96.2194	-0.40319
	45.698	-0.05345	97.3569	-0.40525	43.258	0.03643	96.5988	-0.39818
	46.3832	-0.05847	97.7649	-0.40018	48.8112	0.03431	96.9417	-0.39316
	47.403	-0.06348	98.1463	-0.39503	54.3644	0.03459	97.2846	-0.38811
	49.0343	-0.06848	98.503	-0.39001	59.9176	0.03694	97.616	-0.383
	52.8254	-0.07352	98.8398	-0.385	65.4708	0.03864	97.9308	-0.37792
	58.3787	-0.07522	99.1618	-0.37998	71.0239	0.03881	98.2452	-0.37291
	63.9319	-0.07529	99.4723	-0.37491	76.5771	0.03872	98.5446	-0.36787
	69.4851	-0.07568	99.7857	-0.36989	82.1303	0.03784	98.8436	-0.36286
	75.0383	-0.07571	100.088	-0.36484	87.6834	0.03624	99.136	-0.35784
	80.5914	-0.07608	100.385	-0.35983	93.2365	0.03437	99.4368	-0.35281
	86.1446	-0.07598	100.68	-0.35481	98.7896	0.03194	99.7294	-0.34775
	91.6978	-0.07634	100.974	-0.3497	104.343	0.02835	100.034	-0.34274
	97.251	-0.0768	101.273	-0.34468	109.624	0.02335	100.337	-0.33772
	102.804	-0.07667	101.575	-0.33967	113.691	0.01833	100.661	-0.33271
	108.357	-0.07695	101.891	-0.33456	116.726	0.01331	101.003	-0.32769
	113.91	-0.07715	102.221	-0.32954	118.921	0.00825	101.403	-0.32268
	119.464	-0.07737	102.577	-0.32449	120.477	0.00317	101.951	-0.31766
	125.017	-0.07749	103.011	-0.31947	121.591	-0.00185	103.041	-0.31264
	130.57	-0.07739	103.652	-0.31442	122.433	-0.00687	107.732	-0.30759
	136.123	-0.07757	105.303	-0.3094	123.102	-0.01189	113.288	-0.30559
	141.676	-0.07781	110.859	-0.30574	123.681	-0.01697	118.844	-0.30357
	147.23	-0.0781	116.415	-0.30353	124.193	-0.02203	124.399	-0.30174
	152.783	-0.07844	121.971	-0.30193	124.649	-0.02705	129.955	-0.29962
	158.336	-0.07902	127.527	-0.30015	125.05	-0.03211	135.511	-0.29703
	163.889	-0.07951	133.083	-0.29817	125.411	-0.03711	140.114	-0.29201
	169.443	-0.08018	138.639	-0.29521	125.735	-0.04215	142.6	-0.28698
	174.996	-0.08081	142.67	-0.2902	126.022	-0.04715	144.123	-0.28194
	180.549	-0.0818	144.976	-0.28518	126.305	-0.05216	145.215	-0.27693
	186.102	-0.0828	146.355	-0.28017	126.561	-0.05716	146.1	-0.27191
	191.655	-0.0843	147.349	-0.27515	126.811	-0.06216	146.829	-0.26689
	197.209	-0.08553	148.162	-0.27014	127.052	-0.06718	147.483	-0.26186
	202.762	-0.08772	148.856	-0.26508	127.289	-0.07218	148.091	-0.25684
	208.315	-0.08959	149.492	-0.26005	127.531	-0.07718	148.639	-0.25181
	213.868	-0.09185	150.059	-0.25492	127.766	-0.08219	149.161	-0.24676
	219.422	-0.09473	150.592	-0.24986	127.996	-0.08719	149.657	-0.24172
	224.975	-0.09816	151.106	-0.24485	128.229	-0.09228	150.143	-0.23669
	230.528	-0.10223	151.577	-0.23983	128.468	-0.09729	150.595	-0.23161
	235.887	-0.10723	152.054	-0.23474	128.703	-0.10233	151.057	-0.2266
	240.581	-0.11227	152.507	-0.22971	128.941	-0.10739	151.474	-0.22158
	244.458	-0.11727	152.932	-0.22467	129.178	-0.11243	151.883	-0.21649
	247.724	-0.1223	153.336	-0.21966	129.419	-0.1175	152.277	-0.21146
	250.571	-0.1273	153.723	-0.21464	129.661	-0.12254	152.65	-0.20633
	252.991	-0.1324	154.092	-0.20961	129.91	-0.12758	153.017	-0.20129
	255.127	-0.1374	154.46	-0.20457	130.161	-0.13262	153.363	-0.19618
	256.894	-0.1424	154.815	-0.19956	130.411	-0.13763	153.685	-0.19115
	258.432	-0.1474	155.157	-0.19446	130.654	-0.14265	153.972	-0.18613
	259.748	-0.15244	155.472	-0.18939	130.918	-0.14765	154.229	-0.18111
	260.891	-0.15748	155.76	-0.18438	131.171	-0.15275	154.472	-0.1761
	261.866	-0.1625	156.014	-0.17926	131.427	-0.15775	154.702	-0.17106
	262.704	-0.1675	156.255	-0.17425	131.679	-0.16275	154.924	-0.16601
	263.418	-0.17256	156.477	-0.16919	131.92	-0.16777	155.141	-0.16098
	264.046	-0.17756	156.693	-0.1641	132.158	-0.17281	155.356	-0.15588
	264.582	-0.18268	156.911	-0.15905	132.372	-0.17789	155.582	-0.15083
	265.046	-0.18768	157.125	-0.15403	132.569	-0.18289	155.806	-0.14578
	265.448	-0.19268	157.343	-0.14902	132.753	-0.18789	156.04	-0.14074
	265.781	-0.19769	157.562	-0.144	132.93	-0.19291	156.296	-0.13565
	266.086	-0.20271	157.8	-0.13893	133.103	-0.19797	156.583	-0.13061
	266.37	-0.20771	158.051	-0.13386	133.281	-0.20297	156.909	-0.12558
	266.622	-0.21277	158.34	-0.12878	133.466	-0.20801	157.254	-0.12049
	266.862	-0.21785	158.665	-0.12375	133.658	-0.21309	157.592	-0.11547
	267.086	-0.22289	159.008	-0.11873	133.866	-0.21811	157.928	-0.11042
	267.306	-0.22791	159.347	-0.11368	134.095	-0.22312	158.254	-0.10538
	267.524	-0.23293	159.673	-0.10865	134.353	-0.22816	158.577	-0.10031
	267.747	-0.23795	160.004	-0.10361	134.647	-0.2332	158.906	-0.09526
	267.977	-0.24295	160.33	-0.0986	134.953	-0.23822	159.232	-0.09024
	268.229	-0.24805	160.641	-0.09358	135.258	-0.24339	159.556	-0.08519
	268.492	-0.25307	160.967	-0.08851	135.569	-0.24841	159.875	-0.08015
	268.767	-0.25807	161.293	-0.08349	135.873	-0.25349	160.198	-0.07514
	269.056	-0.26307	161.622	-0.07842	136.186	-0.25851	160.52	-0.07012
	269.361	-0.26808	161.944	-0.0734	136.503	-0.26361	160.843	-0.06505
	269.675	-0.27312	162.262	-0.06839	136.826	-0.26865	161.165	-0.05992
	269.997	-0.27817	162.584	-0.06335	137.15	-0.27365	161.485	-0.05487
	270.348	-0.28323	162.9	-0.05834	137.473	-0.27869	161.808	-0.04974
	270.7	-0.28825	163.216	-0.05328	137.8	-0.28371	162.134	-0.0447
	271.079	-0.29328	163.536	-0.04825	138.138	-0.28871	162.457	-0.03967
	271.464	-0.29828	163.856	-0.04323	138.489	-0.29373	162.782	-0.03465
	271.869	-0.30328	164.168	-0.03814	138.845	-0.29875	163.114	-0.02962
	272.281	-0.3083	164.505	-0.03313	139.232	-0.30376	163.448	-0.0246
	272.713	-0.31334	164.837	-0.02805	139.643	-0.30878	163.781	-0.01959
	273.213	-0.31838	165.179	-0.02298	140.101	-0.31382	164.115	-0.01444
	273.88	-0.32338	165.514	-0.01795	140.673	-0.31882	164.459	-0.00942
	275.176	-0.3284	165.852	-0.01287	141.601	-0.32384	164.799	-0.00439
	280.729	-0.33207	166.188	-0.00776	147.154	-0.32573	165.14	0.000629749
	286.282	-0.33251	166.526	-0.00273	152.707	-0.32598	165.477	0.00568
	291.835	-0.33514	166.872	0.00242	158.26	-0.32773	165.828	0.01074
	297.388	-0.33867	167.22	0.00744	163.813	-0.33071	166.19	0.01585
	302.575	-0.34369	167.566	0.01247	169.367	-0.33499	166.555	0.02092
	307.237	-0.34874	167.922	0.01751	173.839	-0.34001	166.93	0.02596
	310.979	-0.35376	168.277	0.02254	177.642	-0.34501	167.301	0.03103
	313.903	-0.35876	168.649	0.02758	180.529	-0.35005	167.699	0.03604
	316.191	-0.36387	169.028	0.03263	182.51	-0.35505	168.097	0.04108
	317.769	-0.3689	169.413	0.03765	183.748	-0.36011	168.519	0.04609
	318.804	-0.37392	169.815	0.04266	184.507	-0.36512	168.947	0.05113
	319.496	-0.37894	170.227	0.04773	185.008	-0.37012	169.393	0.05622
	319.966	-0.38398	170.651	0.05275	185.384	-0.37537	169.871	0.06131
	320.3	-0.38898	171.098	0.05778	185.696	-0.38039	170.365	0.06642
	320.561	-0.39404	171.56	0.06282	185.947	-0.38539	170.883	0.07144
	320.799	-0.39904	172.042	0.06783	186.171	-0.39039	171.44	0.07645
	320.995	-0.40408	172.558	0.07287	186.381	-0.39543	172.077	0.08153
	321.171	-0.4091	173.118	0.07794	186.576	-0.40047	172.806	0.08656
	321.336	-0.41418	173.729	0.08296	186.753	-0.40547	173.8	0.09158
	321.487	-0.4192	174.474	0.08797	186.918	-0.41053	176.699	0.09671
	321.633	-0.42422	175.465	0.09299	187.077	-0.41553	182.254	0.09549
	321.774	-0.42936	178.239	0.098	187.228	-0.42057	187.81	0.09472
	321.912	-0.43436	183.795	0.09686	187.371	-0.42563	193.366	0.0944
	322.045	-0.43936	189.351	0.09612	187.51	-0.43067	198.922	0.09492
	322.178	-0.44442	194.907	0.09598	187.649	-0.43569	204.477	0.09472
	322.312	-0.44942	200.463	0.09596	187.779	-0.4407	210.033	0.0957
	322.441	-0.45442	206.019	0.09646	187.91	-0.4457	215.589	0.09617
	322.572	-0.45942	211.575	0.09678	188.039	-0.45074	221.145	0.09709
	322.707	-0.46448	217.131	0.09743	188.174	-0.45585	226.7	0.09806
	322.845	-0.46968	222.687	0.09841	188.305	-0.4609	232.256	0.09984
	322.988	-0.4747	228.242	0.09905	188.444	-0.46597	237.812	0.10092
	323.134	-0.4797	233.798	0.10018	188.579	-0.47098	243.368	0.10283
	323.287	-0.4847	239.354	0.10146	188.721	-0.476	248.924	0.10514
	323.451	-0.4898	244.91	0.10321	188.864	-0.48107	254.48	0.10857
	323.634	-0.49484	250.466	0.10531	189.024	-0.48613	259.909	0.11359
	323.843	-0.49986	256.022	0.10878	189.186	-0.49115	263.605	0.11864
	324.078	-0.50488	261.414	0.1138	189.371	-0.49618	266.852	0.12365
	324.364	-0.50992	265.166	0.11887	189.582	-0.50118	270.034	0.12867
	324.748	-0.51494	268.307	0.12394	189.835	-0.50627	273.364	0.13369
	325.406	-0.51996	271.635	0.12896	190.159	-0.5113	276.912	0.1387
	327.687	-0.525	275.185	0.13399	190.636	-0.51632	280.277	0.14372
	333.24	-0.52712	278.737	0.13904	191.403	-0.52132	283.077	0.14873
	338.794	-0.5306	282.117	0.14406	193.061	-0.52634	285.538	0.15375
	344.347	-0.53455	284.977	0.14908	198.614	-0.52846	287.515	0.15876
	349.9	-0.53905	287.346	0.15409	204.167	-0.53062	289.21	0.16378
	355.299	-0.54406	289.361	0.15911	209.72	-0.53464	290.701	0.16887
	360.532	-0.54908	291.067	0.16414	215.274	-0.53881	292.08	0.17389
	366.085	-0.54772	292.571	0.16916	219.617	-0.54381	293.292	0.17896
	371.638	-0.54596	293.938	0.17421	222.924	-0.54883	294.483	0.18398
	377.191	-0.54482	295.219	0.17923	228.477	-0.55081	295.56	0.18907
	382.744	-0.54434	296.384	0.18424	234.031	-0.54929	296.605	0.19416
	388.297	-0.54394	297.463	0.18926	239.584	-0.54868	297.582	0.19917
	393.851	-0.54385	298.486	0.19429	245.137	-0.54839	298.481	0.20427
	399.404	-0.54394	299.452	0.19931	250.691	-0.54801	299.328	0.2093
	404.957	-0.54379	300.352	0.20432	256.244	-0.54774	300.111	0.21432
	410.51	-0.54425	301.192	0.20936	261.797	-0.54801	300.826	0.21933
	416.063	-0.54499	301.964	0.21441	267.35	-0.54827	301.508	0.22439
	421.616	-0.54604	302.708	0.21947	272.903	-0.54894	302.109	0.22944
	427.169	-0.54673	303.372	0.2245	278.457	-0.5498	302.685	0.23446
	432.723	-0.54785	303.976	0.22952	284.01	-0.55108	303.203	0.23947
	438.276	-0.54852	304.559	0.23461	289.563	-0.55228	303.685	0.24452
	443.829	-0.54973	305.087	0.23964	295.116	-0.5541	304.148	0.24956
	449.382	-0.55102	305.574	0.24466	300.669	-0.55576	304.583	0.25465
	454.935	-0.55221	306.025	0.24971	306.223	-0.55797	304.995	0.25974
	460.488	-0.55372	306.461	0.25475	311.776	-0.55988	305.389	0.26484
	466.041	-0.55517	306.872	0.25976	317.329	-0.56223	305.787	0.26985
	471.594	-0.5566	307.262	0.2648	322.883	-0.56475	306.163	0.27494
	477.147	-0.55814	307.644	0.26989	328.436	-0.56758	306.535	0.27996
	482.7	-0.55963	308.019	0.2749	333.989	-0.57074	306.891	0.28501
	488.254	-0.56147	308.39	0.27998	339.542	-0.57462	307.257	0.29003
	493.807	-0.5636	308.753	0.28501	344.905	-0.57964	307.609	0.29504
	499.36	-0.56565	309.108	0.29003	348.946	-0.58468	307.975	0.30006
	504.913	-0.56866	309.466	0.2951	351.824	-0.58972	308.326	0.30507
	510.466	-0.57187	309.818	0.30013	353.736	-0.59472	308.687	0.31017
	516.019	-0.57571	310.172	0.30515	355.063	-0.59973	309.042	0.31524
	521.115	-0.58075	310.527	0.31017	355.977	-0.60477	309.403	0.32025
	524.82	-0.58579	310.879	0.31522	356.63	-0.60984	309.765	0.32535
	527.393	-0.59079	311.231	0.32025	357.113	-0.61486	310.124	0.33036
	529.123	-0.59581	311.583	0.32533	357.503	-0.61989	310.485	0.33542
	530.39	-0.60083	311.943	0.33036	357.833	-0.62489	310.84	0.34047
	531.365	-0.60589	312.289	0.33542	358.113	-0.62989	311.19	0.3455
	532.082	-0.61089	312.64	0.34045	358.399	-0.63493	311.541	0.35054
	532.672	-0.6159	312.997	0.34549	358.672	-0.63993	311.908	0.35555
	533.169	-0.6209	313.348	0.35056	358.924	-0.64495	312.261	0.36059
	533.625	-0.62592	313.703	0.35557	359.176	-0.64999	312.61	0.3656
	534.049	-0.63094	314.043	0.36059	359.416	-0.65501	312.973	0.37066
	534.431	-0.63594	314.396	0.36562	359.638	-0.66013	313.327	0.37571
	534.796	-0.64094	314.75	0.37064	359.867	-0.66513	313.689	0.38075
	535.139	-0.646	315.099	0.37567	360.084	-0.67025	314.047	0.38576
	535.474	-0.65102	315.453	0.38069	360.301	-0.67531	314.408	0.3908
	535.798	-0.65604	315.806	0.38574	360.522	-0.68035	314.768	0.39589
	536.131	-0.66105	316.164	0.39084	360.736	-0.68535	315.084	0.40007
	536.454	-0.66605	316.523	0.39585	360.94	-0.69039
	536.774	-0.67105	316.831	0.40005	361.144	-0.69547
	537.076	-0.67609			361.338	-0.70011
	537.375	-0.68111
	537.667	-0.68621
	537.963	-0.69123
	538.259	-0.69625
	538.505	-0.70005

## Sheet: Fif. 2b
Fig. 2b
	CV cuvres of first cycle					CV cuvres of second cycle
	Reduction part		Oxidation part			Reduction part		Oxidation part
	Potential (V)	Current (A g-1)	Potential (V)	Current (A g-1)		Potential (V)	Current (A g-1)	Potential (V)	Current (A g-1)
	0.28702	-0.02255	0.29385	0		0.18162	-0.06779	0.18162	0
	0.28095	-0.04548	0.28702	0		0.17875	-0.07222	0.17875	0
	0.27881	-0.05575	0.28095	0		0.17526	-0.07739	0.17526	0
	0.27671	-0.06737	0.27881	0		0.17277	-0.08199	0.17277	0
	0.27559	-0.07173	0.27671	0		0.17032	-0.08623	0.17032	0
	0.27486	-0.07638	0.27559	0		0.16785	-0.09075	0.16785	0
	0.27431	-0.07631	0.27486	0		0.16542	-0.09597	0.16542	0
	0.27443	-0.0769	0.27431	0		0.16289	-0.10098	0.16289	0
	0.27394	-0.07713	0.27443	0		0.1605	-0.10586	0.1605	0
	0.27258	-0.08502	0.27394	0		0.15798	-0.11129	0.15798	0
	0.2701	-0.11555	0.27258	0		0.1555	-0.11729	0.1555	0
	0.26758	-0.16033	0.2701	0		0.15306	-0.12309	0.15306	0
	0.26517	-0.22655	0.26758	0		0.15055	-0.12926	0.15055	0
	0.2627	-0.32215	0.26517	0		0.14813	-0.13595	0.14813	0
	0.26022	-0.45387	0.2627	0		0.14563	-0.14331	0.14563	0
	0.25776	-0.62426	0.26022	0		0.14316	-0.15027	0.14316	0
	0.2553	-0.82477	0.25776	0		0.14076	-0.15813	0.14076	0
	0.25295	-1.0428	0.2553	0		0.13826	-0.1664	0.13826	0
	0.25029	-1.29481	0.25295	0		0.13581	-0.17407	0.13581	0
	0.24767	-1.57073	0.25029	0		0.13335	-0.18378	0.13335	0
	0.24514	-1.84094	0.24767	0		0.1309	-0.19369	0.1309	0
	0.24271	-2.06432	0.24514	0		0.12845	-0.20441	0.12845	0
	0.24024	-2.19216	0.24271	0		0.126	-0.21639	0.126	0
	0.2378	-2.20899	0.24024	0		0.12356	-0.22878	0.12356	0
	0.2353	-2.14146	0.2378	0		0.12102	-0.24195	0.12102	0
	0.23277	-2.03293	0.2353	0		0.11865	-0.25628	0.11865	0
	0.2303	-1.9116	0.23277	0		0.11611	-0.27216	0.11611	0
	0.22786	-1.79738	0.2303	0		0.11366	-0.28901	0.11366	0
	0.22539	-1.69556	0.22786	0		0.11115	-0.30743	0.11115	0
	0.22294	-1.60191	0.22539	0		0.10874	-0.32768	0.10874	0
	0.22045	-1.51749	0.22294	0		0.10625	-0.35012	0.10625	0
	0.21804	-1.4399	0.22045	0		0.10382	-0.37448	0.10382	0
	0.21557	-1.36684	0.21804	0		0.10132	-0.40133	0.10132	0
	0.21316	-1.29932	0.21557	0		0.09888	-0.43124	0.09888	0
	0.21065	-1.23803	0.21316	0		0.09641	-0.46314	0.09641	0
	0.20818	-1.18109	0.21065	0		0.09398	-0.50095	0.09398	0
	0.20575	-1.12795	0.20818	0		0.09153	-0.54282	0.09153	0
	0.20324	-1.0775	0.20575	0		0.08906	-0.59027	0.08906	0
	0.2008	-1.03054	0.20324	0		0.0866	-0.64461	0.0866	0
	0.19829	-0.98689	0.2008	0		0.08406	-0.70624	0.08406	0
	0.19592	-0.94609	0.19829	0		0.08164	-0.77691	0.08164	0
	0.19339	-0.90803	0.19592	0		0.07918	-0.85913	0.07918	0
	0.19092	-0.8724	0.19339	0		0.07667	-0.95791	0.07667	0
	0.18845	-0.83887	0.19092	0		0.07418	-1.07135	0.07418	0
	0.18595	-0.80788	0.18845	0		0.07169	-1.20746	0.07169	0
	0.18347	-0.7791	0.18595	0		0.06895	-1.38762	0.06895	0
	0.18108	-0.75175	0.18347	0		0.06647	-1.59629	0.06647	0
	0.17863	-0.72666	0.18108	0		0.06401	-1.85403	0.06401	0
	0.17615	-0.70294	0.17863	0		0.06154	-2.17895	0.06154	0
	0.1737	-0.68106	0.17615	0		0.05907	-2.59472	0.05907	0
	0.17109	-0.66633	0.1737	0		0.05667	-3.11714	0.05667	0
	0.16848	-0.6475	0.17109	0		0.05422	-3.77786	0.05422	0
	0.16602	-0.63056	0.16848	0		0.05176	-4.54653	0.05176	0
	0.16349	-0.61496	0.16602	0		0.04934	-5.33738	0.04934	0
	0.16104	-0.60022	0.16349	0		0.04676	-6.02805	0.04676	0
	0.15863	-0.58679	0.16104	0		0.04432	-6.49118	0.04432	0
	0.15616	-0.57456	0.15863	0		0.0419	-6.65739	0.0419	0
	0.15367	-0.56315	0.15616	0		0.03943	-6.53811	0.03943	0
	0.15116	-0.55262	0.15367	0		0.03692	-6.24005	0.03692	0
	0.14872	-0.54335	0.15116	0		0.03448	-5.91714	0.03448	0
	0.14629	-0.535	0.14872	0		0.03201	-5.74108	0.03201	0
	0.14383	-0.52725	0.14629	0		0.0295	-5.83472	0.0295	0
	0.14136	-0.52023	0.14383	0		0.0271	-6.305	0.0271	0
	0.13884	-0.51388	0.14136	0		0.02457	-7.29971	0.02457	0
	0.13643	-0.50777	0.13884	0		0.02218	-9.05349	0.02218	0
	0.134	-0.50257	0.13643	0		0.01969	-11.3414	0.01969	0
	0.13153	-0.49822	0.134	0		0.01726	-13.1982	0.01726	0
	0.12909	-0.49491	0.13153	0		0.01481	-14.0812	0.01481	0
	0.12662	-0.49212	0.12909	0		0.01231	-13.9805	0.01231	0
	0.12414	-0.49015	0.12662	0		0.00987	-12.9123	0.00987	0
	0.1217	-0.48825	0.12414	0		0.00744	-10.7762	0.00744	0
	0.11925	-0.48718	0.1217	0		0.00491	-7.77901	0.00491	0
	0.11674	-0.48627	0.11925	0		0.00244	-4.52671	0.00244	0
	0.11424	-0.48489	0.11674	0		2.29547e-05	-2.55566	2.29547e-05	0
	0.11178	-0.48323	0.11424	0		-0.00241	-1.56233	-0.00241	0
	0.10931	-0.48074	0.11178	0		-0.00484	-1.03477	-0.00484	0
	0.10686	-0.4774	0.10931	0		-0.00734	-0.78129	-0.00734	0
	0.1044	-0.47313	0.10686	0		-0.00991	-0.63699	-0.00991	0
	0.1019	-0.46795	0.1044	0		-0.01259	-0.53566	-0.01259	0
	0.09948	-0.46216	0.1019	0		-0.01505	-0.43961	-0.01505	0
	0.09702	-0.45562	0.09948	0		-0.01748	-0.36699	-0.01748	0
	0.09456	-0.44871	0.09702	0		-0.01996	-0.30063	-0.01996	0
	0.09214	-0.44189	0.09456	0		-0.02238	-0.23903	-0.02238	0
	0.08967	-0.4352	0.09214	0		-0.02485	-0.19916	-0.02485	0
	0.08719	-0.42877	0.08967	0		-0.02727	-0.18574	-0.02727	0
	0.0847	-0.42177	0.08719	0		-0.02977	-0.17903	-0.02977	0
	0.08223	-0.41519	0.0847	0		-0.03228	-0.17549	-0.03228	0
	0.07978	-0.40896	0.08223	0		-0.03474	-0.17018	-0.03474	0
	0.07732	-0.40315	0.07978	0		-0.03716	-0.16367	-0.03716	0
	0.07479	-0.3973	0.07732	0		-0.03963	-0.15757	-0.03963	0
	0.07231	-0.39145	0.07479	0		-0.04214	-0.15541	-0.04214	0
	0.0699	-0.3864	0.07231	0		-0.04463	-0.14945	-0.04463	0
	0.06745	-0.38173	0.0699	0		-0.04708	-0.14697	-0.04708	0
	0.06498	-0.37713	0.06745	0		-0.04952	-0.14734	-0.04952	0
	0.0625	-0.37278	0.06498	0		-0.05201	-0.14476	-0.05201	0
	0.06005	-0.36894	0.0625	0		-0.05447	-0.14254	-0.05447	0
	0.0576	-0.36487	0.06005	0		-0.05693	-0.14166	-0.05693	0
	0.05515	-0.36164	0.0576	0		-0.05936	-0.14203	-0.05936	0
	0.05268	-0.35857	0.05515	0		-0.06181	-0.13951	-0.06181	0
	0.05019	-0.35537	0.05268	0		-0.06425	-0.14095	-0.06425	0
	0.04773	-0.35251	0.05019	0		-0.06675	-0.14065	-0.06675	0
	0.04528	-0.34912	0.04773	0		-0.06921	-0.14063	-0.06921	0
	0.04281	-0.34546	0.04528	0		-0.07165	-0.1423	-0.07165	0
	0.04037	-0.34165	0.04281	0		-0.07415	-0.1411	-0.07415	0
	0.03787	-0.33751	0.04037	0		-0.07659	-0.14193	-0.07659	0
	0.03538	-0.33323	0.03787	0		-0.07905	-0.14326	-0.07905	0
	0.03295	-0.32817	0.03538	0		-0.08154	-0.14618	-0.08154	0
	0.03046	-0.32331	0.03295	0		-0.08407	-0.14497	-0.08407	0
	0.02799	-0.31855	0.03046	0		-0.08653	-0.1461	-0.08653	0
	0.02551	-0.31378	0.02799	0		-0.08896	-0.14672	-0.08896	0
	0.02306	-0.30907	0.02551	0		-0.09144	-0.14906	-0.09144	0
	0.0206	-0.3052	0.02306	0		-0.09391	-0.14885	-0.09391	0
	0.01819	-0.30128	0.0206	0		-0.09635	-0.15027	-0.09635	0
	0.01577	-0.29811	0.01819	0		-0.0988	-0.15092	-0.0988	0
	0.01329	-0.29577	0.01577	0		-0.10119	-0.15076	-0.10119	0
	0.01083	-0.29387	0.01329	0		-0.10375	-0.15349	-0.10375	0
	0.00837	-0.29275	0.01083	0		-0.10619	-0.15437	-0.10619	0
	0.00585	-0.29206	0.00837	0		-0.1086	-0.15759	-0.1086	0
	0.00342	-0.29178	0.00585	0		-0.11109	-0.15701	-0.11109	0
	0.000923259	-0.29223	0.00342	0		-0.11358	-0.15806	-0.11358	0
	-0.00145	-0.29316	0.000923259	0		-0.11603	-0.15801	-0.11603	0
	-0.00391	-0.29518	-0.00145	0		-0.11851	-0.16006	-0.11851	0
	-0.00642	-0.29843	-0.00391	0		-0.12099	-0.16152	-0.12099	0
	-0.00886	-0.30258	-0.00642	0		-0.12346	-0.16168	-0.12346	0
	-0.01134	-0.3081	-0.00886	0		-0.1259	-0.16407	-0.1259	0
	-0.01379	-0.3149	-0.01134	0		-0.12835	-0.16427	-0.12835	0
	-0.01627	-0.32339	-0.01379	0		-0.13084	-0.16751	-0.13084	0
	-0.0187	-0.33356	-0.01627	0		-0.13328	-0.16906	-0.13328	0
	-0.02113	-0.34534	-0.0187	0		-0.13575	-0.17125	-0.13575	0
	-0.02358	-0.35969	-0.02113	0		-0.13819	-0.17341	-0.13819	0
	-0.02611	-0.37707	-0.02358	0		-0.14063	-0.16962	-0.14063	0
	-0.02852	-0.39721	-0.02611	0		-0.14312	-0.1627	-0.14312	0
	-0.03104	-0.42083	-0.02852	0		-0.14558	-0.15035	-0.14558	0
	-0.03349	-0.44825	-0.03104	0		-0.14806	-0.13964	-0.14806	0
	-0.03592	-0.47978	-0.03349	0		-0.15054	-0.13241	-0.15054	0
	-0.0384	-0.51602	-0.03592	0		-0.15303	-0.12578	-0.15303	0
	-0.04086	-0.55773	-0.0384	0		-0.15543	-0.12043	-0.15543	0
	-0.04336	-0.60544	-0.04086	0		-0.15792	-0.11738	-0.15792	0
	-0.0458	-0.65953	-0.04336	0		-0.16039	-0.11469	-0.16039	0
	-0.04828	-0.72107	-0.0458	0		-0.16284	-0.11255	-0.16284	0
	-0.05077	-0.79181	-0.04828	0		-0.16529	-0.11149	-0.16529	0
	-0.05323	-0.87203	-0.05077	0		-0.16775	-0.11057	-0.16775	0
	-0.05567	-0.96287	-0.05323	0		-0.17016	-0.11091	-0.17016	0
	-0.05812	-1.06561	-0.05567	0		-0.17271	-0.10913	-0.17271	0
	-0.06057	-1.18102	-0.05812	0		-0.17515	-0.10966	-0.17515	0
	-0.06317	-1.31479	-0.06057	0		-0.1776	-0.11025	-0.1776	0
	-0.06579	-1.47264	-0.06317	0		-0.18004	-0.1101	-0.18004	0
	-0.06827	-1.64256	-0.06579	0		-0.1825	-0.11206	-0.1825	0
	-0.07076	-1.83368	-0.06827	0		-0.18492	-0.11402	-0.18492	0
	-0.07322	-2.0459	-0.07076	0		-0.18745	-0.11621	-0.18745	0
	-0.07563	-2.27944	-0.07322	0		-0.18993	-0.11985	-0.18993	0
	-0.07809	-2.53425	-0.07563	0		-0.19236	-0.12402	-0.19236	0
	-0.08061	-2.81515	-0.07809	0		-0.1948	-0.12973	-0.1948	0
	-0.0831	-3.11807	-0.08061	0		-0.19728	-0.13945	-0.19728	0
	-0.08559	-3.44236	-0.0831	0		-0.19976	-0.1567	-0.19976	0
	-0.08805	-3.79272	-0.08559	0		-0.20222	-0.1844	-0.20222	0
	-0.0905	-4.1721	-0.08805	0		-0.20465	-0.21116	-0.20465	0
	-0.09296	-4.57791	-0.0905	0		-0.20717	-0.20895	-0.20717	0
	-0.09541	-5.01156	-0.09296	0		-0.20961	-0.20475	-0.20961	0
	-0.09789	-5.47438	-0.09541	0		-0.2121	-0.19916	-0.2121	0
	-0.10034	-5.96063	-0.09789	0		-0.2146	-0.19662	-0.2146	0
	-0.10278	-6.48111	-0.10034	0		-0.21699	-0.19502	-0.21699	0
	-0.10523	-7.03804	-0.10278	0		-0.21939	-0.19243	-0.21939	0
	-0.10771	-7.62994	-0.10523	0		-0.22189	-0.19608	-0.22189	0
	-0.11018	-8.26525	-0.10771	0		-0.22439	-0.19797	-0.22439	0
	-0.11263	-8.93713	-0.11018	0		-0.22684	-0.20026	-0.22684	0
	-0.11509	-9.64448	-0.11263	0		-0.22932	-0.20346	-0.22932	0
	-0.11751	-10.3841	-0.11509	0		-0.23174	-0.20526	-0.23174	0
	-0.12004	-11.15	-0.11751	0		-0.23425	-0.20767	-0.23425	0
	-0.12252	-11.9223	-0.12004	0		-0.23672	-0.20919	-0.23672	0
	-0.12499	-12.6854	-0.12252	0		-0.23925	-0.21268	-0.23925	0
	-0.12745	-13.417	-0.12499	0		-0.24174	-0.21012	-0.24174	0
	-0.13004	-14.1147	-0.12745	0		-0.24414	-0.21015	-0.24414	0
	-0.13268	-14.6832	-0.13004	0		-0.24664	-0.21041	-0.24664	0
	-0.13514	-15.1054	-0.13268	0		-0.24906	-0.21262	-0.24906	0
	-0.13764	-15.3237	-0.13514	0		-0.25155	-0.21193	-0.25155	0
	-0.14005	-15.2498	-0.13764	0		-0.25397	-0.21284	-0.25397	0
	-0.14252	-14.821	-0.14005	0		-0.25648	-0.21367	-0.25648	0
	-0.14496	-13.9221	-0.14252	0		-0.25891	-0.21638	-0.25891	0
	-0.14743	-12.4318	-0.14496	0		-0.26134	-0.21529	-0.26134	0
	-0.1499	-10.2777	-0.14743	0		-0.26376	-0.21922	-0.26376	0
	-0.15268	-7.2749	-0.1499	0		-0.26629	-0.22235	-0.26629	0
	-0.15542	-4.38062	-0.15268	0		-0.26876	-0.22656	-0.26876	0
	-0.15789	-2.63138	-0.15542	0		-0.2712	-0.22872	-0.2712	0
	-0.16041	-1.7956	-0.15789	0		-0.27368	-0.23382	-0.27368	0
	-0.16288	-1.4304	-0.16041	0		-0.27614	-0.23841	-0.27614	0
	-0.16535	-1.21697	-0.16288	0		-0.27866	-0.24575	-0.27866	0
	-0.16776	-1.04149	-0.16535	0		-0.28105	-0.25045	-0.28105	0
	-0.17024	-0.88717	-0.16776	0		-0.28356	-0.25819	-0.28356	0
	-0.17283	-0.72152	-0.17024	0		-0.28601	-0.26778	-0.28601	0
	-0.17549	-0.56519	-0.17283	0		-0.28848	-0.27993	-0.28848	0
	-0.17789	-0.41503	-0.17549	0		-0.29093	-0.29168	-0.29093	0
	-0.18035	-0.28753	-0.17789	0		-0.29342	-0.3077	-0.29342	0
	-0.18282	-0.20173	-0.18035	0		-0.29587	-0.32732	-0.29587	0
	-0.18526	-0.16692	-0.18282	0		-0.29825	-0.34432	-0.29825	0
	-0.18774	-0.14889	-0.18526	0		-0.30075	-0.38061	-0.30075	0
	-0.19022	-0.13954	-0.18774	0		-0.30321	-0.42118	-0.30321	0
	-0.19269	-0.13599	-0.19022	0		-0.30566	-0.47461	-0.30566	0
	-0.19513	-0.13502	-0.19269	0		-0.30814	-0.54917	-0.30814	0
	-0.19759	-0.13791	-0.19513	0		-0.31059	-0.66061	-0.31059	0
	-0.20011	-0.14161	-0.19759	0		-0.31309	-1.0221	-0.31309	0
	-0.20254	-0.15248	-0.20011	0		-0.31589	-2.16072	-0.31589	0
	-0.20501	-0.16326	-0.20254	0		-0.3183	-3.24212	-0.3183	0
	-0.20747	-0.1683	-0.20501	0		-0.32073	-4.2504	-0.32073	0
	-0.20999	-0.17011	-0.20747	0		-0.32323	-5.20875	-0.32323	0
	-0.21244	-0.1705	-0.20999	0		-0.32568	-6.13652	-0.32568	0
	-0.21485	-0.17085	-0.21244	0		-0.32819	-7.01953	-0.32819	0
	-0.21733	-0.17099	-0.21485	0		-0.33061	-7.72607	-0.33061	0
	-0.21973	-0.17216	-0.21733	0		-0.3331	-8.01146	-0.3331	0
	-0.22219	-0.17732	-0.21973	0		-0.33554	-7.3768	-0.33554	0
	-0.22462	-0.17644	-0.22219	0		-0.33799	-5.2569	-0.33799	0
	-0.2271	-0.17863	-0.22462	0		-0.34038	-2.59946	-0.34038	0
	-0.22963	-0.1822	-0.2271	0		-0.34284	-1.38987	-0.34284	0
	-0.2321	-0.18518	-0.22963	0		-0.34538	-0.85292	-0.34538	0
	-0.23458	-0.19053	-0.2321	0		-0.34796	-0.64452	-0.34796	0
	-0.23702	-0.1965	-0.23458	0		-0.35058	-0.54433	-0.35058	0
	-0.23952	-0.203	-0.23702	0		-0.35308	-0.46988	-0.35308	0
	-0.24199	-0.20905	-0.23952	0		-0.35555	-0.38383	-0.35555	0
	-0.24442	-0.21785	-0.24199	0		-0.35803	-0.31263	-0.35803	0
	-0.24696	-0.2252	-0.24442	0		-0.36048	-0.23201	-0.36048	0
	-0.24937	-0.23468	-0.24696	0		-0.36294	-0.19751	-0.36294	0
	-0.25191	-0.24019	-0.24937	0		-0.36546	-0.18266	-0.36546	0
	-0.25432	-0.24558	-0.25191	0		-0.36785	-0.17251	-0.36785	0
	-0.25678	-0.24981	-0.25432	0		-0.37032	-0.16506	-0.37032	0
	-0.25917	-0.25209	-0.25678	0		-0.37282	-0.15777	-0.37282	0
	-0.26165	-0.25753	-0.25917	0		-0.37526	-0.15079	-0.37526	0
	-0.2641	-0.26006	-0.26165	0		-0.37771	-0.14718	-0.37771	0
	-0.26659	-0.25885	-0.2641	0		-0.38013	-0.14304	-0.38013	0
	-0.26908	-0.25554	-0.26659	0		-0.38257	-0.13895	-0.38257	0
	-0.27154	-0.24904	-0.26908	0		-0.38507	-0.13577	-0.38507	0
	-0.27398	-0.24681	-0.27154	0		-0.38754	-0.13273	-0.38754	0
	-0.27646	-0.24653	-0.27398	0		-0.38996	-0.1294	-0.38996	0
	-0.27897	-0.24897	-0.27646	0		-0.39246	-0.12686	-0.39246	0
	-0.28143	-0.25148	-0.27897	0		-0.39493	-0.12555	-0.39493	0
	-0.28387	-0.25612	-0.28143	0		-0.39741	-0.1226	-0.39741	0
	-0.28634	-0.26336	-0.28387	0		-0.39988	-0.1213	-0.39988	0
	-0.2888	-0.26838	-0.28634	0		-0.4024	-0.11971	-0.4024	0
	-0.29126	-0.27848	-0.2888	0		-0.40483	-0.11869	-0.40483	0
	-0.29372	-0.28792	-0.29126	0		-0.40732	-0.11759	-0.40732	0
	-0.29623	-0.29991	-0.29372	0		-0.4098	-0.11633	-0.4098	0
	-0.29861	-0.31432	-0.29623	0		-0.41222	-0.11596	-0.41222	0
	-0.30111	-0.33683	-0.29861	0		-0.41467	-0.11418	-0.41467	0
	-0.30354	-0.36358	-0.30111	0		-0.41709	-0.11473	-0.41709	0
	-0.30602	-0.39784	-0.30354	0		-0.4196	-0.11495	-0.4196	0
	-0.3085	-0.4491	-0.30602	0		-0.42203	-0.11495	-0.42203	0
	-0.31095	-0.51432	-0.3085	0		-0.42453	-0.1151	-0.42453	0
	-0.3134	-0.71335	-0.31095	0		-0.42697	-0.1151	-0.42697	0
	-0.31601	-1.4518	-0.3134	0		-0.42945	-0.11502	-0.42945	0
	-0.31859	-2.26964	-0.31601	0		-0.43192	-0.11561	-0.43192	0
	-0.32102	-2.94245	-0.31859	0		-0.43441	-0.11631	-0.43441	0
	-0.3235	-3.63305	-0.32102	0		-0.43685	-0.11651	-0.43685	0
	-0.32599	-4.41547	-0.3235	0		-0.43935	-0.11775	-0.43935	0
	-0.32851	-5.26988	-0.32599	0		-0.44181	-0.11857	-0.44181	0
	-0.33094	-6.12355	-0.32851	0		-0.44425	-0.11984	-0.44425	0
	-0.33343	-6.91314	-0.33094	0		-0.44672	-0.12085	-0.44672	0
	-0.33586	-7.5182	-0.33343	0		-0.44917	-0.12206	-0.44917	0
	-0.33826	-7.68781	-0.33586	0		-0.45168	-0.12388	-0.45168	0
	-0.34074	-6.96065	-0.33826	0		-0.45407	-0.12419	-0.45407	0
	-0.34319	-4.53533	-0.34074	0		-0.45652	-0.12659	-0.45652	0
	-0.34565	-1.9292	-0.34319	0		-0.45898	-0.12809	-0.45898	0
	-0.34818	-1.00667	-0.34565	0		-0.46147	-0.12981	-0.46147	0
	-0.35057	-0.76594	-0.34818	0		-0.46392	-0.13244	-0.46392	0
	-0.35325	-0.66731	-0.35057	0		-0.46638	-0.13718	-0.46638	0
	-0.35588	-0.58607	-0.35325	0		-0.46887	-0.1397	-0.46887	0
	-0.35834	-0.49484	-0.35588	0		-0.47135	-0.14153	-0.47135	0
	-0.36082	-0.36599	-0.35834	0		-0.47376	-0.14567	-0.47376	0
	-0.36328	-0.25765	-0.36082	0		-0.47628	-0.15099	-0.47628	0
	-0.3657	-0.21083	-0.36328	0		-0.47872	-0.1549	-0.47872	0
	-0.36821	-0.18581	-0.3657	0		-0.48116	-0.16285	-0.48116	0
	-0.37066	-0.17138	-0.36821	0		-0.48364	-0.18531	-0.48364	0
	-0.37313	-0.16132	-0.37066	0		-0.48614	-0.23446	-0.48614	0
	-0.37558	-0.15153	-0.37313	0		-0.48855	-0.27731	-0.48855	0
	-0.37799	-0.14729	-0.37558	0		-0.49101	-0.3047	-0.49101	0
	-0.38046	-0.14181	-0.37799	0		-0.49353	-0.33848	-0.49353	0
	-0.38289	-0.13804	-0.38046	0		-0.49592	-0.37753	-0.49592	0
	-0.38541	-0.13555	-0.38289	0		-0.49843	-0.41064	-0.49843	0
	-0.38784	-0.13184	-0.38541	0		-0.50081	-0.43597	-0.50081	0
	-0.3903	-0.13057	-0.38784	0		-0.50332	-0.47641	-0.49383	0.09185
	-0.39278	-0.12726	-0.3903	0		-0.50579	-0.55569	-0.49134	0.13238
	-0.3953	-0.12628	-0.39278	0		-0.50828	-0.69242	-0.48891	0.18197
	-0.39779	-0.12349	-0.3953	0		-0.51073	-0.92168	-0.48645	0.24331
	-0.40028	-0.12265	-0.39779	0		-0.51336	-1.36482	-0.48395	0.32282
	-0.40267	-0.1214	-0.40028	0		-0.51596	-2.13294	-0.48152	0.43392
	-0.40518	-0.1219	-0.40267	0		-0.51844	-3.18668	-0.47907	0.59696
	-0.40761	-0.12117	-0.40518	0		-0.52088	-4.38826	-0.47656	0.8491
	-0.41009	-0.1204	-0.40761	0		-0.52333	-5.46083	-0.47398	1.28257
	-0.41254	-0.12035	-0.41009	0		-0.52584	-6.12497	-0.47135	1.97303
	-0.415	-0.11922	-0.41254	0		-0.52832	-6.07547	-0.46887	2.9286
	-0.41741	-0.12204	-0.415	0		-0.53076	-4.98731	-0.46639	4.1915
	-0.41991	-0.12062	-0.41741	0		-0.53323	-3.42186	-0.46394	5.63436
	-0.42237	-0.12094	-0.41991	0		-0.53566	-2.50021	-0.46147	7.07561
	-0.42486	-0.12175	-0.42237	0		-0.53814	-2.3613	-0.45903	8.37977
	-0.4273	-0.12234	-0.42486	0		-0.54057	-2.76133	-0.45651	9.49103
	-0.42977	-0.12317	-0.4273	0		-0.54306	-3.42128	-0.45411	10.3654
	-0.43223	-0.12351	-0.42977	0		-0.54552	-4.1027	-0.45159	11.0251
	-0.4347	-0.12454	-0.43223	0		-0.54797	-4.74513	-0.44916	11.4375
	-0.43722	-0.12523	-0.4347	0		-0.55047	-5.36933	-0.44674	11.6001
	-0.4396	-0.12618	-0.43722	0		-0.55297	-6.00382	-0.44421	11.5189
	-0.44213	-0.12843	-0.4396	0		-0.55548	-6.67501	-0.44176	11.142
	-0.44458	-0.12983	-0.44213	0		-0.55794	-7.42226	-0.43931	10.432
	-0.44707	-0.13167	-0.44458	0		-0.56039	-8.35835	-0.43688	9.31772
	-0.44949	-0.13307	-0.44707	0		-0.56283	-9.48574	-0.43435	7.80617
	-0.45198	-0.13528	-0.44949	0		-0.56528	-10.5205	-0.43192	5.98283
	-0.45441	-0.1365	-0.45198	0		-0.56773	-11.0683	-0.42945	4.16481
	-0.45682	-0.13787	-0.45441	0		-0.57023	-10.9169	-0.427	2.80257
	-0.45931	-0.14087	-0.45682	0		-0.57266	-10.0092	-0.42448	1.9015
	-0.46179	-0.1441	-0.45931	0		-0.57506	-8.39587	-0.42206	1.30886
	-0.46427	-0.14611	-0.46179	0		-0.57755	-6.43489	-0.41958	0.94723
	-0.46672	-0.14891	-0.46427	0		-0.58001	-4.7469	-0.41701	0.71824
	-0.4692	-0.15175	-0.46672	0		-0.58252	-3.56421	-0.41441	0.56647
	-0.47161	-0.15511	-0.4692	0		-0.58496	-2.76591	-0.41193	0.4674
	-0.47414	-0.16034	-0.47161	0		-0.58744	-2.2474	-0.40946	0.37642
	-0.47657	-0.16411	-0.47414	0		-0.58992	-1.92431	-0.40702	0.29085
	-0.47903	-0.1726	-0.47657	0		-0.59239	-1.70859	-0.40451	0.2193
	-0.48151	-0.19468	-0.47903	0		-0.59487	-1.52794	-0.40206	0.16636
	-0.48398	-0.2313	-0.48151	0		-0.59734	-1.37856	-0.3996	0.14176
	-0.48642	-0.24969	-0.48398	0		-0.59975	-1.25548	-0.39715	0.12441
	-0.48891	-0.25902	-0.48642	0		-0.60226	-1.15137	-0.39461	0.11586
	-0.49137	-0.26999	-0.48891	0		-0.60471	-1.053	-0.39219	0.10939
	-0.49382	-0.2825	-0.49137	0		-0.60714	-0.95726	-0.38966	0.10545
	-0.49626	-0.30454	-0.49382	0		-0.60968	-0.86393	-0.38725	0.1034
	-0.49873	-0.33551	-0.49626	0		-0.61209	-0.80809	-0.38475	0.10404
	-0.5012	-0.38339	-0.49229	0.13564		-0.6145	-0.77473	-0.38232	0.10214
	-0.50363	-0.46172	-0.48983	0.20496		-0.61701	-0.75552	-0.37982	0.103
	-0.5061	-0.57961	-0.48735	0.29077		-0.61943	-0.73865	-0.37739	0.10362
	-0.50861	-0.75612	-0.48486	0.40182		-0.6219	-0.72935	-0.37494	0.10247
	-0.51105	-1.03298	-0.48241	0.5483		-0.62438	-0.72132	-0.37246	0.10564
	-0.51368	-1.53911	-0.47996	0.74533		-0.62684	-0.70533	-0.36998	0.10761
	-0.51633	-2.37409	-0.47747	1.02521		-0.62931	-0.7003	-0.36758	0.10939
	-0.51877	-3.48599	-0.47489	1.46694		-0.63185	-0.69858	-0.36504	0.11168
	-0.52123	-4.77275	-0.47226	2.11661		-0.63448	-0.69537	-0.36263	0.11287
	-0.52368	-6.00735	-0.46978	3.00181		-0.6369	-0.69536	-0.36013	0.11487
	-0.52617	-6.81276	-0.46734	4.17902		-0.63934	-0.69301	-0.35768	0.11717
	-0.52861	-6.47227	-0.46489	5.58274		-0.64185	-0.69045	-0.35521	0.12109
	-0.53109	-4.44563	-0.46237	7.04224		-0.64433	-0.6901	-0.35279	0.12301
	-0.5335	-2.69148	-0.45991	8.38974		-0.64677	-0.69417	-0.35032	0.1252
	-0.53597	-2.11055	-0.45746	9.53343		-0.64925	-0.69856	-0.3478	0.12875
	-0.53849	-2.1172	-0.45502	10.4807		-0.65124	-0.69381	-0.34532	0.1344
	-0.54088	-2.53975	-0.45259	11.2223		-0.65213	-0.69236	-0.34286	0.13951
	-0.54336	-3.28371	-0.45012	11.7444		-0.65063	-0.67001	-0.3404	0.14636
	-0.54587	-4.18177	-0.4476	12.0472		-0.648	-0.64907	-0.33793	0.15589
	-0.54829	-5.05146	-0.44512	12.0608		-0.64548	-0.62375	-0.33553	0.16187
	-0.55077	-5.84595	-0.44272	11.8292		-0.64311	-0.60602	-0.33303	0.18018
	-0.55324	-6.61971	-0.44026	11.2656		-0.64059	-0.59108	-0.33055	0.20099
	-0.55577	-7.42185	-0.43782	10.3571		-0.63811	-0.57734	-0.32814	0.23136
	-0.55823	-8.38396	-0.43532	9.08422		-0.6357	-0.5607	-0.32565	0.2849
	-0.56069	-9.63155	-0.43282	7.51819		-0.63323	-0.54549	-0.3232	0.36313
	-0.5631	-11.1767	-0.43037	5.73364		-0.63052	-0.53378	-0.32072	0.51388
	-0.56564	-12.6294	-0.42793	3.97628		-0.62807	-0.5261	-0.31832	0.78446
	-0.56808	-13.5405	-0.42545	2.65956		-0.62561	-0.51258	-0.31568	1.25937
	-0.57055	-13.5961	-0.42295	1.80031		-0.62309	-0.50129	-0.31307	1.99023
	-0.57296	-12.5582	-0.42048	1.2636		-0.62065	-0.49592	-0.3106	2.85653
	-0.57542	-10.5079	-0.41804	0.91409		-0.61822	-0.48356	-0.30815	3.81895
	-0.57788	-7.95359	-0.4153	0.67703		-0.6157	-0.47493	-0.30566	4.8092
	-0.58039	-5.71601	-0.41259	0.53564		-0.61326	-0.46787	-0.3032	5.75495
	-0.58283	-4.2292	-0.41007	0.44382		-0.61086	-0.45722	-0.30073	6.64943
	-0.58529	-3.34971	-0.40767	0.36038		-0.60838	-0.45019	-0.29831	7.41475
	-0.58775	-2.83856	-0.40512	0.28544		-0.6059	-0.44693	-0.29588	7.71811
	-0.59018	-2.50309	-0.40269	0.21302		-0.60346	-0.43944	-0.29335	7.32636
	-0.5927	-2.2544	-0.40023	0.1608		-0.60099	-0.43052	-0.29092	5.86057
	-0.59515	-2.04778	-0.39776	0.13316		-0.59853	-0.423	-0.28851	3.7017
	-0.59765	-1.86252	-0.39528	0.12023		-0.59606	-0.41707	-0.28602	1.99063
	-0.60009	-1.69206	-0.39277	0.11044		-0.59361	-0.40852	-0.28356	1.26287
	-0.60256	-1.52231	-0.39029	0.10573		-0.59117	-0.40017	-0.28111	0.83713
	-0.605	-1.37417	-0.38787	0.10289		-0.58866	-0.39382	-0.27846	0.61615
	-0.60752	-1.27069	-0.38541	0.10065		-0.58621	-0.38549	-0.27581	0.49017
	-0.60998	-1.22378	-0.38289	0.09746		-0.58372	-0.38024	-0.27335	0.38984
	-0.61236	-1.18844	-0.38043	0.09826		-0.58127	-0.37352	-0.27088	0.31375
	-0.61485	-1.16203	-0.378	0.09612		-0.57879	-0.36616	-0.26844	0.26403
	-0.61729	-1.14764	-0.37556	0.09568		-0.57635	-0.35974	-0.26594	0.23781
	-0.61977	-1.13084	-0.37312	0.09817		-0.57389	-0.35286	-0.26349	0.22567
	-0.62224	-1.1223	-0.37068	0.09982		-0.57146	-0.34423	-0.26102	0.21766
	-0.62464	-1.12049	-0.36819	0.10144		-0.569	-0.33832	-0.2586	0.21179
	-0.62719	-1.11258	-0.3657	0.10452		-0.56654	-0.33195	-0.25619	0.20614
	-0.62964	-1.10827	-0.36324	0.10601		-0.56406	-0.32625	-0.25369	0.20405
	-0.63217	-1.11089	-0.36079	0.10908		-0.56159	-0.31828	-0.2512	0.20154
	-0.63479	-1.11326	-0.35833	0.1112		-0.55913	-0.31046	-0.24875	0.19472
	-0.6372	-1.11297	-0.35587	0.11448		-0.55665	-0.30247	-0.24626	0.1981
	-0.63969	-1.1202	-0.35334	0.11731		-0.55424	-0.29598	-0.24382	0.19713
	-0.64217	-1.1219	-0.35091	0.12084		-0.55168	-0.28958	-0.24137	0.19546
	-0.64464	-1.12467	-0.34841	0.12553		-0.54921	-0.27968	-0.23891	0.19463
	-0.64709	-1.1308	-0.34596	0.13116		-0.54676	-0.27134	-0.23637	0.19476
	-0.64958	-1.13517	-0.34351	0.13741		-0.54432	-0.26314	-0.23393	0.19212
	-0.6514	-1.13722	-0.341	0.14473		-0.54178	-0.25492	-0.23149	0.1926
	-0.65219	-1.14427	-0.33855	0.15468		-0.53936	-0.2462	-0.22898	0.19186
	-0.65082	-1.11584	-0.33615	0.16278		-0.5369	-0.23742	-0.22647	0.1949
	-0.64835	-1.08139	-0.33374	0.1823		-0.53444	-0.22804	-0.22405	0.19171
	-0.6459	-1.05863	-0.33122	0.20344		-0.53201	-0.21945	-0.22156	0.19001
	-0.64343	-1.0365	-0.32874	0.23599		-0.52955	-0.20745	-0.21911	0.18766
	-0.64092	-1.01649	-0.32628	0.28793		-0.52705	-0.1963	-0.21669	0.18714
	-0.63847	-0.99585	-0.32387	0.36993		-0.52461	-0.18476	-0.21424	0.18684
	-0.63596	-0.97402	-0.32135	0.52044		-0.52215	-0.17468	-0.2118	0.18753
	-0.63354	-0.95407	-0.3189	0.78421		-0.5197	-0.15891	-0.20932	0.18781
	-0.63086	-0.9379	-0.31633	1.24959		-0.51724	-0.14488	-0.20686	0.19034
	-0.62839	-0.92128	-0.31373	1.96048		-0.51477	-0.12932	-0.2044	0.1903
	-0.62595	-0.91239	-0.31122	2.81329		-0.51229	-0.11543	-0.20191	0.19016
	-0.62346	-0.89741	-0.30875	3.77345		-0.50982	-0.09437	-0.19946	0.18128
	-0.621	-0.88166	-0.3063	4.7616		-0.50177	-0.00756	-0.19698	0.16643
	-0.61853	-0.87266	-0.30386	5.71172		-0.49383	0	-0.19452	0.15128
	-0.61608	-0.85784	-0.30139	6.60331		-0.49134	0	-0.19203	0.13987
	-0.61362	-0.84156	-0.29886	7.33851		-0.48891	0	-0.18955	0.13037
	-0.61119	-0.83488	-0.29649	7.58103		-0.48645	0	-0.18711	0.12417
	-0.60869	-0.81464	-0.29396	7.1576		-0.48395	0	-0.18462	0.11885
	-0.60624	-0.80204	-0.29153	5.86325		-0.48152	0	-0.18215	0.11583
	-0.60377	-0.79761	-0.28908	3.85676		-0.47907	0	-0.17971	0.11275
	-0.60128	-0.79093	-0.28661	2.19127		-0.47656	0	-0.1773	0.11206
	-0.59886	-0.7703	-0.28417	1.35858		-0.47398	0	-0.17481	0.11168
	-0.59639	-0.75713	-0.28168	0.91413		-0.47135	0	-0.17238	0.11172
	-0.59393	-0.7439	-0.27905	0.66601		-0.46887	0	-0.16989	0.11324
	-0.59126	-0.72925	-0.27648	0.55008		-0.46639	0	-0.16746	0.11306
	-0.58864	-0.7244	-0.27399	0.47277		-0.46394	0	-0.16498	0.11349
	-0.58621	-0.71444	-0.27146	0.40268		-0.46147	0	-0.16257	0.11501
	-0.58372	-0.69836	-0.26906	0.3448		-0.45903	0	-0.16007	0.11768
	-0.58124	-0.68528	-0.26659	0.29616		-0.45651	0	-0.15761	0.11991
	-0.57879	-0.67233	-0.26414	0.26386		-0.45411	0	-0.15511	0.12184
	-0.57628	-0.65998	-0.26163	0.24744		-0.45159	0	-0.15265	0.12436
	-0.57385	-0.64429	-0.25921	0.23337		-0.44916	0	-0.15021	0.12828
	-0.57147	-0.6349	-0.25677	0.22426		-0.44674	0	-0.14767	0.13243
	-0.56902	-0.62193	-0.25426	0.22289		-0.44421	0	-0.14523	0.13781
	-0.5665	-0.60751	-0.25187	0.2165		-0.44176	0	-0.1428	0.14437
	-0.56403	-0.59811	-0.24933	0.21219		-0.43931	0	-0.14032	0.15455
	-0.56155	-0.58402	-0.24688	0.20955		-0.43688	0	-0.13789	0.17159
	-0.55916	-0.56984	-0.24444	0.20495		-0.43435	0	-0.13545	0.20288
	-0.55668	-0.55497	-0.24196	0.20401		-0.43192	0	-0.13294	0.21935
	-0.55421	-0.54487	-0.23952	0.20152		-0.42945	0	-0.13047	0.21011
	-0.55168	-0.52916	-0.23703	0.20466		-0.427	0	-0.12807	0.20085
	-0.54917	-0.51642	-0.23452	0.19887		-0.42448	0	-0.12555	0.1944
	-0.54676	-0.50098	-0.23208	0.19765		-0.42206	0	-0.12311	0.19065
	-0.54433	-0.48596	-0.22964	0.19757		-0.41958	0	-0.12063	0.18799
	-0.54179	-0.47114	-0.2271	0.1976		-0.41701	0	-0.11815	0.18738
	-0.53936	-0.45326	-0.22468	0.19539		-0.41441	0	-0.11567	0.18557
	-0.53687	-0.43728	-0.22214	0.19488		-0.41193	0	-0.11321	0.18497
	-0.53442	-0.42034	-0.2197	0.19323		-0.40946	0	-0.11075	0.18559
	-0.53201	-0.4033	-0.21733	0.18805		-0.40702	0	-0.10831	0.18529
	-0.52953	-0.38595	-0.21487	0.19047		-0.40451	0	-0.10585	0.18537
	-0.52711	-0.36697	-0.2124	0.18976		-0.40206	0	-0.10341	0.18528
	-0.52462	-0.34502	-0.20992	0.18954		-0.3996	0	-0.1009	0.1844
	-0.52213	-0.32403	-0.20746	0.19074		-0.39715	0	-0.09852	0.18509
	-0.51967	-0.30191	-0.205	0.19036		-0.39461	0	-0.096	0.1843
	-0.51724	-0.27741	-0.20249	0.18947		-0.39219	0	-0.09356	0.18502
	-0.51479	-0.25184	-0.20008	0.18479		-0.38966	0	-0.09106	0.18446
	-0.51232	-0.22269	-0.19758	0.17225		-0.38725	0	-0.08866	0.18382
	-0.50983	-0.19185	-0.19512	0.15766		-0.38475	0	-0.08618	0.1826
	-0.50738	-0.15798	-0.19266	0.14426		-0.38232	0	-0.08373	0.18159
	-0.50493	-0.11876	-0.19019	0.13429		-0.37982	0	-0.08124	0.18198
	-0.49855	0.00136	-0.18771	0.12803		-0.37739	0	-0.07871	0.18185
	-0.49229	0	-0.18523	0.12107		-0.37494	0	-0.07625	0.1786
	-0.48983	0	-0.18276	0.11776		-0.37246	0	-0.07375	0.17893
	-0.48735	0	-0.18038	0.11522		-0.36998	0	-0.07136	0.17871
	-0.48486	0	-0.17791	0.11078		-0.36758	0	-0.06885	0.17884
	-0.48241	0	-0.17545	0.11256		-0.36504	0	-0.06639	0.17799
	-0.47996	0	-0.173	0.1119		-0.36263	0	-0.06393	0.17796
	-0.47747	0	-0.17053	0.11388		-0.36013	0	-0.06147	0.17695
	-0.47489	0	-0.16805	0.11255		-0.35768	0	-0.05907	0.17739
	-0.47226	0	-0.16561	0.11323		-0.35521	0	-0.0566	0.17808
	-0.46978	0	-0.16315	0.11441		-0.35279	0	-0.05417	0.17838
	-0.46734	0	-0.16073	0.11603		-0.35032	0	-0.05166	0.17854
	-0.46489	0	-0.15821	0.11894		-0.3478	0	-0.04921	0.1795
	-0.46237	0	-0.15574	0.1209		-0.34532	0	-0.04675	0.17946
	-0.45991	0	-0.1533	0.12362		-0.34286	0	-0.04428	0.17994
	-0.45746	0	-0.15078	0.12642		-0.3404	0	-0.04181	0.18193
	-0.45502	0	-0.14836	0.13147		-0.33793	0	-0.03932	0.18259
	-0.45259	0	-0.14588	0.13537		-0.33553	0	-0.03687	0.18271
	-0.45012	0	-0.14342	0.14239		-0.33303	0	-0.03439	0.18334
	-0.4476	0	-0.14095	0.15209		-0.33055	0	-0.03192	0.18513
	-0.44512	0	-0.13855	0.16427		-0.32814	0	-0.02942	0.18636
	-0.44272	0	-0.13603	0.19355		-0.32565	0	-0.02696	0.18579
	-0.44026	0	-0.13361	0.2093		-0.3232	0	-0.02455	0.18645
	-0.43782	0	-0.13119	0.20481		-0.32072	0	-0.02201	0.18539
	-0.43532	0	-0.12866	0.20111		-0.31832	0	-0.01963	0.18494
	-0.43282	0	-0.12621	0.1932		-0.31568	0	-0.01718	0.18536
	-0.43037	0	-0.12376	0.18875		-0.31307	0	-0.01474	0.18534
	-0.42793	0	-0.12123	0.18688		-0.3106	0	-0.01224	0.18487
	-0.42545	0	-0.11876	0.18614		-0.30815	0	-0.00979	0.18538
	-0.42295	0	-0.11633	0.18455		-0.30566	0	-0.00729	0.18533
	-0.42048	0	-0.11388	0.18269		-0.3032	0	-0.00483	0.18564
	-0.41804	0	-0.11141	0.18225		-0.30073	0	-0.0024	0.18479
	-0.4153	0	-0.10894	0.18397		-0.29831	0	-1.53911e-06	0.18596
	-0.41259	0	-0.10644	0.18261		-0.29588	0	0.00246	0.18754
	-0.41007	0	-0.104	0.18264		-0.29335	0	0.00492	0.18906
	-0.40767	0	-0.10152	0.18281		-0.29092	0	0.00739	0.19003
	-0.40512	0	-0.09912	0.17917		-0.28851	0	0.00987	0.19129
	-0.40269	0	-0.09664	0.18275		-0.28602	0	0.01237	0.19254
	-0.40023	0	-0.09421	0.18188		-0.28356	0	0.01481	0.19363
	-0.39776	0	-0.09167	0.18193		-0.28111	0	0.0173	0.19425
	-0.39528	0	-0.08924	0.18254		-0.27846	0	0.01969	0.19567
	-0.39277	0	-0.08679	0.18058		-0.27581	0	0.02214	0.19872
	-0.39029	0	-0.0843	0.18033		-0.27335	0	0.02461	0.19986
	-0.38787	0	-0.08188	0.17938		-0.27088	0	0.02709	0.20251
	-0.38541	0	-0.07936	0.18199		-0.26844	0	0.02957	0.20494
	-0.38289	0	-0.07687	0.179		-0.26594	0	0.03203	0.2065
	-0.38043	0	-0.07442	0.17873		-0.26349	0	0.03448	0.20969
	-0.378	0	-0.07197	0.17852		-0.26102	0	0.03698	0.21259
	-0.37556	0	-0.06949	0.17953		-0.2586	0	0.03948	0.21592
	-0.37312	0	-0.06701	0.17849		-0.25619	0	0.04193	0.21868
	-0.37068	0	-0.06452	0.17832		-0.25369	0	0.04435	0.22278
	-0.36819	0	-0.06209	0.17834		-0.2512	0	0.04681	0.22768
	-0.3657	0	-0.05966	0.17524		-0.24875	0	0.04932	0.2327
	-0.36324	0	-0.05718	0.17875		-0.24626	0	0.0518	0.23812
	-0.36079	0	-0.05482	0.17839		-0.24382	0	0.05425	0.24482
	-0.35833	0	-0.05224	0.17961		-0.24137	0	0.05671	0.25202
	-0.35587	0	-0.04983	0.18148		-0.23891	0	0.05916	0.26056
	-0.35334	0	-0.04734	0.18075		-0.23637	0	0.06157	0.27325
	-0.35091	0	-0.04486	0.18088		-0.23393	0	0.06407	0.28659
	-0.34841	0	-0.04241	0.18162		-0.23149	0	0.06651	0.30341
	-0.34596	0	-0.03995	0.1835		-0.22898	0	0.06895	0.3249
	-0.34351	0	-0.03748	0.18352		-0.22647	0	0.07141	0.35006
	-0.341	0	-0.03503	0.18431		-0.22405	0	0.07388	0.38371
	-0.33855	0	-0.03254	0.18534		-0.22156	0	0.07634	0.42802
	-0.33615	0	-0.03005	0.1874		-0.21911	0	0.0789	0.49094
	-0.33374	0	-0.02758	0.18622		-0.21669	0	0.08131	0.57121
	-0.33122	0	-0.02519	0.18718		-0.21424	0	0.08383	0.68321
	-0.32874	0	-0.02266	0.18726		-0.2118	0	0.08627	0.84543
	-0.32628	0	-0.02029	0.18414		-0.20932	0	0.08879	1.08141
	-0.32387	0	-0.01779	0.18623		-0.20686	0	0.09137	1.45924
	-0.32135	0	-0.01536	0.18572		-0.2044	0	0.09399	2.01637
	-0.3189	0	-0.01288	0.18579		-0.20191	0	0.09645	2.77343
	-0.31633	0	-0.01037	0.18707		-0.19946	0	0.09886	3.77389
	-0.31373	0	-0.00794	0.18561		-0.19698	0	0.10133	4.9693
	-0.31122	0	-0.0055	0.18568		-0.19452	0	0.10375	6.22289
	-0.30875	0	-0.00298	0.18624		-0.19203	0	0.10622	7.42766
	-0.3063	0	-0.000564972	0.18276		-0.18955	0	0.10873	8.52461
	-0.30386	0	0.00186	0.18742		-0.18711	0	0.1112	9.46033
	-0.30139	0	0.00431	0.18796		-0.18462	0	0.11361	10.2339
	-0.29886	0	0.00679	0.18882		-0.18215	0	0.11613	10.794
	-0.29649	0	0.00929	0.19031		-0.17971	0	0.11861	11.0847
	-0.29396	0	0.01172	0.19047		-0.1773	0	0.12104	10.9633
	-0.29153	0	0.01419	0.1917		-0.17481	0	0.12348	10.2923
	-0.28908	0	0.01667	0.193		-0.17238	0	0.126	9.07842
	-0.28661	0	0.01908	0.1908		-0.16989	0	0.12843	7.57959
	-0.28417	0	0.02154	0.1958		-0.16746	0	0.13095	6.23265
	-0.28168	0	0.02396	0.19687		-0.16498	0	0.13338	5.34592
	-0.27905	0	0.02647	0.19911		-0.16257	0	0.13586	4.82015
	-0.27648	0	0.02898	0.20193		-0.16007	0	0.13825	4.4792
	-0.27399	0	0.0314	0.20217		-0.15761	0	0.14074	4.2005
	-0.27146	0	0.03387	0.20651		-0.15511	0	0.1432	3.89213
	-0.26906	0	0.03629	0.20816		-0.15265	0	0.14564	3.52973
	-0.26659	0	0.03882	0.21318		-0.15021	0	0.14813	3.12517
	-0.26414	0	0.04129	0.21583		-0.14767	0	0.15055	2.71922
	-0.26163	0	0.04372	0.21926		-0.14523	0	0.15305	2.34517
	-0.25921	0	0.0462	0.22414		-0.1428	0	0.1555	2.02319
	-0.25677	0	0.04867	0.23061		-0.14032	0	0.15799	1.75937
	-0.25426	0	0.05118	0.2346		-0.13789	0	0.16046	1.54426
	-0.25187	0	0.05359	0.24165		-0.13545	0	0.16297	1.37133
	-0.24933	0	0.05603	0.24922		-0.13294	0	0.1654	1.22781
	-0.24688	0	0.05851	0.25556		-0.13047	0	0.16785	1.11646
	-0.24444	0	0.06099	0.27022		-0.12807	0	0.17034	1.02561
	-0.24196	0	0.06343	0.28429		-0.12555	0	0.17278	0.95248
	-0.23952	0	0.06591	0.30078		-0.12311	0	0.17524	0.89284
	-0.23703	0	0.06832	0.32367		-0.12063	0	0.17766	0.84214
	-0.23452	0	0.07082	0.34816		-0.11815	0	0.18013	0.80079
	-0.23208	0	0.0733	0.38076		-0.11567	0	0.18259	0.76557
	-0.22964	0	0.07571	0.42513		-0.11321	0	0.18502	0.73392
	-0.2271	0	0.07828	0.48906		-0.11075	0	0.18754	0.70647
	-0.22468	0	0.08071	0.56318		-0.10831	0	0.19	0.6817
	-0.22214	0	0.08318	0.6725		-0.10585	0	0.19278	0.64882
	-0.2197	0	0.08563	0.82694		-0.10341	0	0.19555	0.624
	-0.21733	0	0.08815	1.05367		-0.1009	0	0.19804	0.6053
	-0.21487	0	0.09072	1.41111		-0.09852	0	0.20047	0.58733
	-0.2124	0	0.09338	1.94404		-0.096	0	0.203	0.56988
	-0.20992	0	0.09582	2.67665		-0.09356	0	0.20546	0.5535
	-0.20746	0	0.09825	3.65297		-0.09106	0	0.20788	0.53822
	-0.205	0	0.1007	4.85858		-0.08866	0	0.21038	0.52364
	-0.20249	0	0.10315	6.14551		-0.08618	0	0.21288	0.5102
	-0.20008	0	0.10563	7.39228		-0.08373	0	0.21529	0.49602
	-0.19758	0	0.10814	8.52905		-0.08124	0	0.21772	0.48345
	-0.19512	0	0.11055	9.49115		-0.07871	0	0.22015	0.47203
	-0.19266	0	0.11304	10.2558		-0.07625	0	0.22261	0.46127
	-0.19019	0	0.11551	10.8006		-0.07375	0	0.22511	0.4517
	-0.18771	0	0.11797	11.0887		-0.07136	0	0.22754	0.44146
	-0.18523	0	0.12044	10.9916		-0.06885	0	0.23005	0.43257
	-0.18276	0	0.12288	10.3761		-0.06639	0	0.2325	0.42448
	-0.18038	0	0.12541	9.21272		-0.06393	0	0.23499	0.41714
	-0.17791	0	0.12782	7.71493		-0.06147	0	0.23743	0.40954
	-0.17545	0	0.1303	6.32388		-0.05907	0	0.23996	0.40279
	-0.173	0	0.13278	5.41638		-0.0566	0	0.24242	0.39577
	-0.17053	0	0.13525	4.86916		-0.05417	0	0.24488	0.38994
	-0.16805	0	0.13768	4.49209		-0.05166	0	0.24736	0.38397
	-0.16561	0	0.14017	4.19278		-0.04921	0	0.24981	0.37884
	-0.16315	0	0.14258	3.8735		-0.04675	0	0.25227	0.37392
	-0.16073	0	0.145	3.50811		-0.04428	0	0.2547	0.36882
	-0.15821	0	0.14752	3.11291		-0.04181	0	0.25717	0.36442
	-0.15574	0	0.14995	2.7111		-0.03932	0	0.25965	0.36044
	-0.1533	0	0.15241	2.34284		-0.03687	0	0.26208	0.35673
	-0.15078	0	0.15491	2.02685		-0.03439	0	0.26459	0.35294
	-0.14836	0	0.15738	1.76865		-0.03192	0	0.26702	0.34908
	-0.14588	0	0.15984	1.55611		-0.02942	0	0.2695	0.3454
	-0.14342	0	0.16227	1.38367		-0.02696	0	0.27194	0.34218
	-0.14095	0	0.1648	1.24323		-0.02455	0	0.27441	0.33952
	-0.13855	0	0.16728	1.12859		-0.02201	0	0.27689	0.33597
	-0.13603	0	0.16972	1.03429		-0.01963	0	0.2794	0.33302
	-0.13361	0	0.17215	0.95709		-0.01718	0	0.28179	0.33043
	-0.13119	0	0.17465	0.8947		-0.01474	0	0.28431	0.32793
	-0.12866	0	0.17708	0.84152		-0.01224	0	0.28677	0.32544
	-0.12621	0	0.17952	0.79875		-0.00979	0	0.28924	0.32295
	-0.12376	0	0.182	0.7621		-0.00729	0	0.29173	0.32063
	-0.12123	0	0.18438	0.72949		-0.00483	0	0.29417	0.31815
	-0.11876	0	0.18691	0.70171		-0.0024	0	0.29656	0.3165
	-0.11633	0	0.18949	0.67332		-1.53911e-06	0	0.29901	0.31412
	-0.11388	0	0.19215	0.64101		0.00246	0	0.30152	0.31209
	-0.11141	0	0.19462	0.62038		0.00492	0	0.30395	0.31047
	-0.10894	0	0.19709	0.60092		0.00739	0	0.30646	0.30857
	-0.10644	0	0.19956	0.58217		0.00987	0	0.30889	0.30709
	-0.104	0	0.202	0.56479		0.01237	0	0.31136	0.30522
	-0.10152	0	0.2045	0.54895		0.01481	0	0.31381	0.30354
	-0.09912	0	0.20696	0.53296		0.0173	0	0.31624	0.30307
	-0.09664	0	0.20943	0.51862		0.01969	0	0.31871	0.30132
	-0.09421	0	0.21191	0.50462		0.02214	0	0.32117	0.30231
	-0.09167	0	0.21436	0.49159		0.02461	0	0.32372	0.30085
	-0.08924	0	0.21679	0.47848		0.02709	0	0.32616	0.2984
	-0.08679	0	0.21923	0.46684		0.02957	0	0.32862	0.29705
	-0.0843	0	0.22171	0.45644		0.03203	0	0.33106	0.29497
	-0.08188	0	0.22417	0.44599		0.03448	0	0.33357	0.29294
	-0.07936	0	0.22666	0.4365		0.03698	0	0.33592	0.29141
	-0.07687	0	0.2291	0.4273		0.03948	0	0.33841	0.29044
	-0.07442	0	0.23157	0.41905		0.04193	0	0.34087	0.28923
	-0.07197	0	0.23408	0.41094		0.04435	0	0.34332	0.288
	-0.06949	0	0.23654	0.40415		0.04681	0	0.3458	0.28673
	-0.06701	0	0.23901	0.39698		0.04932	0	0.34824	0.28565
	-0.06452	0	0.24149	0.39084		0.0518	0	0.3507	0.28467
	-0.06209	0	0.24392	0.38464		0.05425	0	0.35318	0.28351
	-0.05966	0	0.24645	0.37909		0.05671	0	0.35566	0.28231
	-0.05718	0	0.24888	0.37368		0.05916	0	0.35813	0.28109
	-0.05482	0	0.25136	0.36896		0.06157	0	0.3606	0.28003
	-0.05224	0	0.25379	0.36392		0.06407	0	0.36301	0.2792
	-0.04983	0	0.25628	0.3594		0.06651	0	0.36554	0.27848
	-0.04734	0	0.25869	0.35554		0.06895	0	0.36801	0.28028
	-0.04486	0	0.26113	0.35151		0.07141	0	0.37049	0.27989
	-0.04241	0	0.26359	0.34789		0.07388	0	0.3729	0.27568
	-0.03995	0	0.26613	0.34519		0.07634	0	0.37532	0.27447
	-0.03748	0	0.26854	0.34199		0.0789	0	0.3778	0.27285
	-0.03503	0	0.27103	0.33858		0.08131	0	0.38026	0.27201
	-0.03254	0	0.27349	0.33521		0.08383	0	0.38278	0.27119
	-0.03005	0	0.27596	0.33257		0.08627	0	0.38522	0.27024
	-0.02758	0	0.27841	0.32985		0.08879	0	0.38767	0.26929
	-0.02519	0	0.28087	0.32696		0.09137	0	0.39012	0.26886
	-0.02266	0	0.28333	0.32437		0.09399	0	0.39262	0.2677
	-0.02029	0	0.28585	0.32203		0.09645	0	0.39509	0.26679
	-0.01779	0	0.28829	0.31994		0.09886	0	0.39693	0.26596
	-0.01536	0	0.29075	0.31805		0.10133	0	0.39775	0.2658
	-0.01288	0	0.29324	0.31575		0.10375	0	0.39636	0.24189
	-0.01037	0	0.29566	0.31381		0.10622	0	0.39391	0.22207
	-0.00794	0	0.29812	0.31152		0.10873	0	0.3914	0.20715
	-0.0055	0	0.30057	0.30966		0.1112	0	0.38892	0.19514
	-0.00298	0	0.30302	0.30881		0.11361	0	0.38648	0.18472
	-0.000564972	0	0.3055	0.30694		0.11613	0	0.38399	0.17566
	0.00186	0	0.30798	0.30482		0.11861	0	0.3815	0.16735
	0.00431	0	0.31039	0.30336		0.12104	0	0.37905	0.1603
	0.00679	0	0.31288	0.30181		0.12348	0	0.37656	0.15382
	0.00929	0	0.31534	0.30058		0.126	0	0.3741	0.14767
	0.01172	0	0.31778	0.2996		0.12843	0	0.37172	0.14218
	0.01419	0	0.32024	0.29848		0.13095	0	0.36929	0.13683
	0.01667	0	0.32269	0.29662		0.13338	0	0.36683	0.13229
	0.01908	0	0.3252	0.29535		0.13586	0	0.36429	0.13584
	0.02154	0	0.32764	0.29409		0.13825	0	0.36182	0.12475
	0.02396	0	0.33019	0.29253		0.14074	0	0.35937	0.11954
	0.02647	0	0.3326	0.29908		0.1432	0	0.35693	0.11527
	0.02898	0	0.335	0.29333		0.14564	0	0.35444	0.11134
	0.0314	0	0.33745	0.29174		0.14813	0	0.35198	0.1078
	0.03387	0	0.33994	0.28983		0.15055	0	0.34951	0.10437
	0.03629	0	0.34241	0.28828		0.15305	0	0.34707	0.101
	0.03882	0	0.34489	0.28688		0.1555	0	0.34456	0.09773
	0.04129	0	0.34733	0.28489		0.15799	0	0.34206	0.09465
	0.04372	0	0.34985	0.2832		0.16046	0	0.33961	0.09158
	0.0462	0	0.35225	0.28133		0.16297	0	0.33717	0.08878
	0.04867	0	0.35475	0.28069		0.1654	0	0.33469	0.08595
	0.05118	0	0.35718	0.27919		0.16785	0	0.33232	0.08365
	0.05359	0	0.35969	0.27778		0.17034	0	0.32984	0.08109
	0.05603	0	0.36214	0.27599		0.17278	0	0.32735	0.07801
	0.05851	0	0.36458	0.27513		0.17524	0	0.32489	0.0755
	0.06099	0	0.36706	0.27385		0.17766	0	0.32211	0.07262
	0.06343	0	0.36953	0.27221		0.18013	0	0.31902	0.06962
	0.06591	0	0.37204	0.27106		0.18259	0	0.31503	0.06616
	0.06832	0	0.37442	0.26981		0.18502	0	0.31493	0.08269
	0.07082	0	0.37687	0.26891		0.18754	0	0.31195	0.0802
	0.0733	0	0.3793	0.26746		0.19	0	0.309	0.07746
	0.07571	0	0.38183	0.26636		0.19278	0	0.30591	0.07498
	0.07828	0	0.3843	0.26524		0.19555	0	0.30308	0.07253
	0.08071	0	0.38674	0.26481		0.19804	0	0.30007	0.06973
	0.08318	0	0.38922	0.26354		0.20047	0	0.29699	0.06725
	0.08563	0	0.39169	0.26215		0.203	0	0.29398	0.06466
	0.08815	0	0.3942	0.26129		0.20546	0	0.29094	0.06231
	0.09072	0	0.39646	0.26012		0.20788	0	0.28793	0.05976
	0.09338	0	0.39773	0.2594		0.21038	0	0.28617	0.05832
	0.09582	0	0.39635	0.23648		0.21288	0	0.28325	0.05602
	0.09825	0	0.39388	0.21694		0.21529	0	0.22955	0
	0.1007	0	0.39137	0.20213		0.21772	0	0.21697	0
	0.10315	0	0.38893	0.1906		0.22015	0	0.20749	0
	0.10563	0	0.38641	0.1805		0.22261	0	0.19717	0
	0.10814	0	0.38398	0.17156		0.22511	0	0.19006	0
	0.11055	0	0.38151	0.16355		0.22754	0	0.18538	0
	0.11304	0	0.379	0.15664		0.22955	-0.000903946	0.18295	0
	0.11551	0	0.37655	0.1499		0.21697	-0.01871
	0.11797	0	0.37417	0.14399		0.20749	-0.02714
	0.12044	0	0.37173	0.13863		0.19717	-0.04402
	0.12288	0	0.36926	0.13353		0.19006	-0.05245
	0.12541	0	0.36676	0.12886		0.18538	-0.06117
	0.12782	0	0.36428	0.12452		0.18253	-0.06645
	0.1303	0	0.36186	0.12018		0.18212	-0.06717
	0.13278	0	0.35936	0.11627		0.18182	-0.06757
	0.13525	0	0.35686	0.11281		0.18176	-0.06765
	0.13768	0	0.35442	0.10893		0.18169	-0.06775
	0.14017	0	0.35198	0.10544		0.18164	-0.06778
	0.14258	0	0.34949	0.10232
	0.145	0	0.34705	0.09928
	0.14752	0	0.34458	0.09609
	0.14995	0	0.34207	0.09263
	0.15241	0	0.3396	0.08994
	0.15491	0	0.33716	0.08723
	0.15738	0	0.33468	0.08468
	0.15984	0	0.33229	0.08273
	0.16227	0	0.32953	0.07918
	0.1648	0	0.32583	0.07567
	0.16728	0	0.32274	0.07237
	0.16972	0	0.3196	0.06929
	0.17215	0	0.31567	0.06559
	0.17465	0	0.31255	0.06312
	0.17708	0	0.31055	0.06112
	0.17952	0	0.30855	0.05914
	0.182	0	0.30223	0.04487
	0.18438	0	0.29807	0.02195
	0.18691	0	0.29385	0.0003734
	0.18949	0
	0.19215	0
	0.19462	0
	0.19709	0
	0.19956	0
	0.202	0
	0.2045	0
	0.20696	0
	0.20943	0
	0.21191	0
	0.21436	0
	0.21679	0
	0.21923	0
	0.22171	0
	0.22417	0
	0.22666	0
	0.2291	0
	0.23157	0
	0.23408	0
	0.23654	0
	0.23901	0
	0.24149	0
	0.24392	0
	0.24645	0
	0.24888	0
	0.25136	0
	0.25379	0
	0.25628	0
	0.25869	0
	0.26113	0
	0.26359	0
	0.26613	0
	0.26854	0
	0.27103	0
	0.27349	0
	0.27596	0
	0.27841	0
	0.28087	0
	0.28333	0
	0.28585	0
	0.28829	0
	0.29075	0
	0.29324	0
	0.29343	0
	0.29373	0

## Sheet: Fig. 2c
Fig. 2c
		CD Discharge 1st	CD Charge 1st		CD Discharge 2nd	CD Charge 2nd			CV Dis 1st	CV Charge 1st		CV Dis 2nd	CV Charge 2nd
		2.89	1.7		1.94	1.69			2.83	1.8		1.97	1.76

## Sheet: Fig. 2b
Fig. 2d
		Charge/Discharge curves of MoO3 electrodes at different current densities
		2 A g-1		5 A g-1		10 A g-1		20 A g-1		40 A g-1		80 A g-1		100 A g-1
	Specific capacity (mAh g-1)	Potential (V)	Specific capacity (mAh g-1)	Potential (V)	Specific capacity (mAh g-1)	Potential (V)	Specific capacity (mAh g-1)	Potential (V)	Specific capacity (mAh g-1)	Potential (V)	Specific capacity (mAh g-1)	Potential (V)	Specific capacity (mAh g-1)
	0.000110705	-0.69522	2.68305e-06	-0.69162	5.8929e-06	-0.68521	1.71391e-05	-0.67128	2.91828e-05	-0.64517	6.95266e-05	-0.59335	9.70023e-05	-0.56868
	0.01196	-0.69008	0.000277285	-0.69106	0.000554697	-0.68393	0.0011	-0.66976	0.00221	-0.64156	0.00441	-0.58702	0.00551	-0.56043
	0.02617	-0.68499	0.01036	-0.686	0.00952	-0.67848	0.00893	-0.66431	0.00894	-0.63632	0.01338	-0.58014	0.01672	-0.55201
	0.04227	-0.67988	0.02268	-0.68087	0.02018	-0.67312	0.01787	-0.65903	0.01791	-0.62974	0.02235	-0.57337	0.02793	-0.54449
	0.05994	-0.67482	0.03751	-0.6756	0.03251	-0.66803	0.02794	-0.65375	0.02688	-0.62436	0.03132	-0.56782	0.03914	-0.5383
	0.07839	-0.66981	0.05375	-0.67047	0.04541	-0.66302	0.03912	-0.6487	0.03809	-0.61862	0.04029	-0.56278	0.05036	-0.5325
	0.09763	-0.66477	0.07167	-0.66546	0.0611	-0.65796	0.05254	-0.64337	0.0493	-0.61311	0.05374	-0.55607	0.06717	-0.52512
	0.11832	-0.65972	0.08903	-0.6604	0.07736	-0.6528	0.06708	-0.63817	0.06275	-0.60718	0.0672	-0.55014	0.08399	-0.5189
	0.13945	-0.6547	0.10919	-0.6552	0.0953	-0.64744	0.08162	-0.63298	0.07845	-0.60127	0.08065	-0.54489	0.10081	-0.51326
	0.16115	-0.64967	0.13047	-0.64999	0.11436	-0.64214	0.09839	-0.62764	0.09191	-0.59623	0.09411	-0.5398	0.11763	-0.5082
	0.18452	-0.64454	0.15259	-0.64482	0.13399	-0.63683	0.11628	-0.62213	0.1076	-0.59116	0.11205	-0.53391	0.14006	-0.5021
	0.20733	-0.6395	0.17527	-0.63973	0.15529	-0.63178	0.13529	-0.61664	0.1233	-0.58601	0.12998	-0.52855	0.16248	-0.49661
	0.23182	-0.63449	0.19711	-0.63472	0.17603	-0.62669	0.15542	-0.61126	0.14124	-0.58096	0.14792	-0.5234	0.18491	-0.49136
	0.25631	-0.62945	0.22202	-0.62951	0.1979	-0.62162	0.17667	-0.60582	0.16142	-0.5755	0.17035	-0.51798	0.21294	-0.48597
	0.28047	-0.62444	0.24666	-0.62442	0.21976	-0.61654	0.19792	-0.60054	0.1816	-0.57018	0.19277	-0.51249	0.24097	-0.48055
	0.30653	-0.61942	0.2727	-0.61933	0.24443	-0.61139	0.22028	-0.59549	0.20403	-0.56473	0.21968	-0.50673	0.27461	-0.47509
	0.33314	-0.61437	0.29874	-0.61412	0.2691	-0.60619	0.24265	-0.59036	0.22645	-0.55943	0.24659	-0.50155	0.30825	-0.46974
	0.36009	-0.60935	0.32618	-0.60899	0.29545	-0.60094	0.26502	-0.58527	0.25112	-0.5542	0.2735	-0.49632	0.34749	-0.4644
	0.38637	-0.60426	0.35446	-0.60382	0.32124	-0.59577	0.28962	-0.58021	0.27579	-0.54918	0.30489	-0.491	0.38673	-0.4593
	0.41388	-0.59925	0.38246	-0.59865	0.34815	-0.5907	0.31534	-0.57506	0.3027	-0.54379	0.34077	-0.48558	0.43158	-0.45419
	0.44106	-0.59421	0.41185	-0.5936	0.37674	-0.58569	0.3433	-0.56997	0.32961	-0.53864	0.37665	-0.48028	0.48765	-0.44847
	0.47036	-0.58916	0.44153	-0.58849	0.40478	-0.58061	0.36902	-0.56496	0.361	-0.53343	0.41702	-0.47492	0.54372	-0.44325
	0.49876	-0.58412	0.47121	-0.58347	0.43505	-0.57558	0.39922	-0.55979	0.3924	-0.52817	0.46186	-0.4697	0.61099	-0.43806
	0.52851	-0.57909	0.50229	-0.57834	0.4642	-0.57056	0.43053	-0.55449	0.42603	-0.52289	0.50671	-0.46451	0.68388	-0.43299
	0.55792	-0.57401	0.53365	-0.57329	0.49616	-0.56543	0.46297	-0.54922	0.46192	-0.51743	0.56053	-0.45919	0.76797	-0.42763
	0.58834	-0.56894	0.56612	-0.56814	0.52756	-0.5604	0.49651	-0.54404	0.50004	-0.51232	0.61883	-0.45398	0.86328	-0.42254
	0.61775	-0.56391	0.59944	-0.56299	0.56063	-0.55529	0.53119	-0.53877	0.53816	-0.50717	0.68162	-0.44889	0.98102	-0.41746
	0.64985	-0.55882	0.6322	-0.55798	0.59483	-0.55025	0.56697	-0.53355	0.58077	-0.50202	0.7489	-0.44367	1.12118	-0.41226
	0.68161	-0.5538	0.66636	-0.55296	0.63015	-0.54514	0.605	-0.52834	0.62338	-0.49678	0.82514	-0.43852	1.30619	-0.40724
	0.71348	-0.54867	0.70164	-0.54785	0.66828	-0.54003	0.64526	-0.52327	0.67047	-0.49169	0.91932	-0.43333	1.59773	-0.40198
	0.74513	-0.54365	0.73664	-0.54283	0.70528	-0.53484	0.6844	-0.51808	0.72205	-0.48638	1.02248	-0.42816	4.9336	-0.40701
	0.77968	-0.53862	0.77387	-0.53774	0.74452	-0.5296	0.7269	-0.51301	0.77587	-0.48108	1.15254	-0.42305	6.3128	-0.41212
	0.8129	-0.53349	0.80999	-0.53269	0.78601	-0.52456	0.77163	-0.50793	0.83418	-0.47603	1.30503	-0.418	8.52739	-0.41722
	0.84756	-0.52847	0.84863	-0.52767	0.82638	-0.5194	0.8186	-0.50267	0.89697	-0.47059	1.53377	-0.41275	20.6319	-0.41218
	0.88257	-0.52344	0.88671	-0.52266	0.86955	-0.51427	0.86781	-0.49748	0.96649	-0.46529	1.95535	-0.40768	23.3622	-0.40717
	0.91835	-0.51837	0.92534	-0.5176	0.91384	-0.50925	0.91813	-0.49243	1.03825	-0.46011	3.83456	-0.41285	25.4647	-0.40209
	0.95526	-0.51331	0.96762	-0.51255	0.95813	-0.5041	0.97181	-0.4874	1.11674	-0.45507	4.84368	-0.41786	27.2532	-0.39706
	0.9944	-0.50826	1.00934	-0.5074	1.00634	-0.49905	1.02773	-0.48238	1.20644	-0.44986	6.00979	-0.42288	28.6941	-0.39193
	1.03298	-0.50322	1.05302	-0.50239	1.05456	-0.49397	1.08924	-0.47725	1.30511	-0.44481	7.48985	-0.42791	29.8602	-0.38685
	1.07346	-0.49806	1.09809	-0.49729	1.10894	-0.48886	1.1541	-0.47222	1.42172	-0.43978	24.7526	-0.4228	30.8358	-0.38174
	1.11629	-0.49304	1.14653	-0.49213	1.16164	-0.48371	1.22456	-0.46716	1.55851	-0.43455	27.8204	-0.41779	31.6599	-0.37669
	1.1598	-0.48793	1.19413	-0.48709	1.22107	-0.47862	1.29725	-0.46205	1.73567	-0.42946	30.0988	-0.41275	32.4112	-0.37156
	1.20788	-0.48291	1.24509	-0.482	1.2805	-0.47353	1.38336	-0.45696	2.01823	-0.42433	32.0318	-0.40762	33.0672	-0.36639
	1.25765	-0.4779	1.29912	-0.47696	1.34553	-0.46848	1.47507	-0.45179	3.47589	-0.42936	33.7272	-0.40253	33.6334	-0.36138
	1.31356	-0.47283	1.35792	-0.47185	1.41729	-0.46321	1.58579	-0.44664	4.04324	-0.43446	35.0996	-0.39744	34.1492	-0.35634
	1.37731	-0.46779	1.41924	-0.46672	1.49466	-0.45808	1.71552	-0.44157	4.73619	-0.43959	36.176	-0.39237	34.6538	-0.3511
	1.4538	-0.46262	1.49007	-0.46169	1.58324	-0.45305	1.88998	-0.43651	5.63546	-0.44462	37.1223	-0.38729	35.1696	-0.34597
	1.57446	-0.45757	1.56959	-0.45652	1.68528	-0.44798	2.22213	-0.43148	6.97873	-0.44964	37.9431	-0.38224	35.6462	-0.34093
	2.45077	-0.46258	1.66926	-0.45147	1.81871	-0.44287	2.99941	-0.43657	10.2955	-0.45473	38.6472	-0.37715	36.1171	-0.33588
	3.19724	-0.4676	1.83333	-0.44641	2.0867	-0.43781	3.38077	-0.44163	27.5947	-0.44971	39.2482	-0.37208	36.6049	-0.33058
	5.2478	-0.47262	2.51565	-0.45147	2.68995	-0.44285	3.84713	-0.44664	35.7195	-0.4447	39.8089	-0.36704	37.0927	-0.32545
	10.8394	-0.47595	2.90903	-0.45656	3.03867	-0.44786	4.42087	-0.45166	40.4648	-0.43966	40.3067	-0.36201	37.5692	-0.32039
	16.4311	-0.47738	3.42812	-0.46161	3.44906	-0.4529	5.29769	-0.45673	44.0035	-0.43457	40.8045	-0.35676	38.0346	-0.31538
	22.0227	-0.47763	4.20452	-0.46667	4.01811	-0.45791	6.87236	-0.46178	46.7506	-0.4295	41.2889	-0.35169	38.4999	-0.31032
	27.6144	-0.47794	5.83403	-0.47168	4.9213	-0.46293	11.3705	-0.46684	49.0425	-0.42439	41.7688	-0.34662	38.9596	-0.30531
	33.2061	-0.47767	19.8333	-0.47441	6.40364	-0.46794	32.6205	-0.4618	50.9465	-0.41937	42.2263	-0.3416	39.3969	-0.30027
	38.7978	-0.47725	33.8326	-0.47374	34.4357	-0.46853	44.9562	-0.45677	52.449	-0.41434	42.7017	-0.33657	39.8847	-0.29526
	44.3894	-0.47668	47.8319	-0.47155	52.2524	-0.46352	53.2109	-0.45173	53.6577	-0.4093	43.1682	-0.33149	40.3613	-0.29013
	49.9812	-0.47614	61.8311	-0.46777	62.9208	-0.45841	58.5489	-0.4467	54.6131	-0.40429	43.648	-0.32632	40.8883	-0.28511
	55.5728	-0.47534	72.5355	-0.46276	69.7875	-0.45334	62.2977	-0.44166	55.4428	-0.39925	44.119	-0.32127	41.4657	-0.28006
	61.1645	-0.47391	79.9574	-0.45774	73.9251	-0.44828	64.9818	-0.43665	56.1492	-0.39424	44.5854	-0.3161	42.1385	-0.27502
	66.7562	-0.47254	84.5741	-0.45273	76.7322	-0.44327	67.0362	-0.43161	56.7637	-0.38914	45.0519	-0.31109	42.9683	-0.26988
	72.3478	-0.47077	87.4837	-0.44771	78.7012	-0.43825	68.6668	-0.42652	57.3176	-0.38399	45.5183	-0.30592	44.0391	-0.26484
	77.9394	-0.46878	89.3945	-0.44266	80.2267	-0.43323	69.9719	-0.42149	57.8087	-0.37892	46.0027	-0.30081	45.5137	-0.25973
	83.531	-0.4656	90.7432	-0.43762	81.4141	-0.42822	71.0657	-0.4164	58.2572	-0.37383	46.505	-0.29568	48.4235	-0.25471
	89.1226	-0.46127	91.838	-0.43245	82.4518	-0.42318	71.9816	-0.41136	58.6788	-0.36879	47.0477	-0.29059	53.6656	-0.24966
	92.6934	-0.45625	92.7563	-0.4274	83.3124	-0.41813	72.7801	-0.40635	59.0757	-0.36376	47.6621	-0.28536	57.8481	-0.24459
	94.8095	-0.45124	93.5456	-0.42233	84.0676	-0.41312	73.4668	-0.40129	59.4928	-0.35873	48.447	-0.28035	60.8364	-0.23953
	96.1485	-0.44622	94.2486	-0.41731	84.7331	-0.4081	74.1054	-0.39628	59.8898	-0.35365	49.4875	-0.27529	63.0677	-0.23452
	97.1401	-0.44121	94.9158	-0.41226	85.3408	-0.40308	74.6556	-0.39122	60.2957	-0.34858	51.0797	-0.27022	64.9459	-0.22945
	97.9113	-0.43617	95.5268	-0.4072	85.9323	-0.39807	75.1723	-0.38621	60.7173	-0.34356	54.892	-0.26518	66.5494	-0.22424
	98.5869	-0.43116	96.1256	-0.40213	86.4761	-0.39303	75.6565	-0.38117	61.1344	-0.33855	61.0185	-0.26015	68.0071	-0.21913
	99.1568	-0.42612	96.6621	-0.39711	86.9981	-0.38802	76.1061	-0.37614	61.556	-0.33351	65.1044	-0.25513	69.2686	-0.214
	99.6907	-0.42111	97.1728	-0.39206	87.492	-0.38298	76.54	-0.37106	62.0067	-0.32829	68.1318	-0.25002	70.4235	-0.20889
	100.169	-0.41609	97.6655	-0.38705	87.9764	-0.37789	76.9572	-0.36601	62.4642	-0.3232	70.4147	-0.24493	71.4439	-0.20385
	100.609	-0.41107	98.1219	-0.38203	88.4333	-0.37288	77.3565	-0.36094	62.9351	-0.31814	72.2849	-0.23992	72.4419	-0.19872
	101.013	-0.40602	98.5828	-0.37701	88.8779	-0.36786	77.7535	-0.35585	63.4285	-0.31313	73.8368	-0.2348	73.4006	-0.19369
	101.41	-0.40101	99.028	-0.37198	89.3213	-0.36284	78.1706	-0.35073	63.9869	-0.30802	75.254	-0.22977	74.2752	-0.18863
	101.774	-0.39599	99.4608	-0.36695	89.7514	-0.35781	78.5766	-0.34572	64.644	-0.30296	76.4829	-0.2246	75.0826	-0.18358
	102.127	-0.3909	99.8982	-0.36193	90.1819	-0.35274	79.0071	-0.3407	65.5746	-0.29795	77.6356	-0.21957	75.8675	-0.17856
	102.468	-0.38588	100.333	-0.35688	90.636	-0.3477	79.4422	-0.33563	67.3395	-0.29278	78.6627	-0.21455	76.6244	-0.17347
	102.818	-0.38083	100.786	-0.35186	91.1059	-0.34265	79.9119	-0.33062	72.5939	-0.28776	79.6045	-0.20952	77.3532	-0.16823
	103.165	-0.37579	101.243	-0.34684	91.6015	-0.33756	80.4207	-0.3256	80.1603	-0.28275	80.515	-0.20441	78.0596	-0.16316
	103.536	-0.37078	101.723	-0.34181	92.1593	-0.33254	81.0034	-0.32047	85.1074	-0.27771	81.3582	-0.19933	78.7268	-0.15803
	103.906	-0.36576	102.243	-0.33674	92.7519	-0.32747	81.6856	-0.31544	88.2986	-0.2727	82.1834	-0.1943	79.3547	-0.15301
	104.317	-0.36067	102.821	-0.33172	93.4549	-0.32241	82.6016	-0.31042	90.7251	-0.26755	82.9504	-0.18921	79.9546	-0.14786
	104.737	-0.35566	103.46	-0.32671	94.3212	-0.3174	84.2087	-0.30537	92.703	-0.26248	83.6859	-0.18419	80.5321	-0.14271
	105.175	-0.35062	104.22	-0.32169	95.637	-0.31238	88.445	-0.30033	94.2863	-0.25742	84.3721	-0.17918	81.104	-0.13758
	105.651	-0.34559	105.251	-0.31664	98.5955	-0.30737	98.2823	-0.29532	95.6363	-0.25241	85.0449	-0.17412	81.6534	-0.13241
	106.154	-0.34055	107.23	-0.31154	108.093	-0.30235	105.966	-0.2903	96.8002	-0.24737	85.6862	-0.16897	82.1972	-0.1274
	106.709	-0.33554	114.403	-0.30653	119.766	-0.29726	109.965	-0.28519	97.8408	-0.24222	86.3007	-0.16396	82.6962	-0.12234
	107.299	-0.33052	128.402	-0.30241	124.282	-0.29223	112.296	-0.28012	98.832	-0.23715	86.8972	-0.15883	83.2008	-0.11716
	107.997	-0.32545	136.04	-0.29734	126.532	-0.28719	113.973	-0.27502	99.7245	-0.2321	87.4713	-0.15372	83.711	-0.11203
	108.882	-0.32041	138.64	-0.29232	128.08	-0.28212	115.368	-0.27001	100.565	-0.22702	88.0185	-0.14868	84.1988	-0.10695
	110.147	-0.31538	140.245	-0.28731	129.383	-0.2771	116.583	-0.26497	101.373	-0.22201	88.5522	-0.14367	84.6697	-0.1019
	113.542	-0.31032	141.493	-0.28229	130.492	-0.27209	117.651	-0.25992	102.124	-0.21699	89.0724	-0.13842	85.1687	-0.09689
	119.133	-0.30815	142.539	-0.27727	131.453	-0.26705	118.668	-0.25481	102.848	-0.2119	89.5747	-0.13333	85.6172	-0.09179
	124.725	-0.3062	143.462	-0.27222	132.32	-0.26204	119.592	-0.24979	103.546	-0.20687	90.0681	-0.12814	86.0994	-0.08668
	130.317	-0.30472	144.275	-0.26713	133.086	-0.257	120.434	-0.2447	104.183	-0.20172	90.566	-0.12303	86.5704	-0.08159
	135.908	-0.30312	145.006	-0.26209	133.828	-0.25199	121.25	-0.23969	104.842	-0.19664	91.0459	-0.11802	87.0245	-0.07648
	141.5	-0.3014	145.686	-0.25706	134.503	-0.24693	121.984	-0.23454	105.43	-0.19159	91.5168	-0.11285	87.4954	-0.07137
	146.108	-0.29636	146.3	-0.25204	135.138	-0.2419	122.706	-0.2295	105.993	-0.18644	91.9787	-0.10774	87.9496	-0.06633
	147.66	-0.29135	146.879	-0.24703	135.733	-0.23688	123.336	-0.22447	106.531	-0.18139	92.4317	-0.10272	88.4149	-0.0613
	148.809	-0.28631	147.402	-0.24199	136.287	-0.23185	123.954	-0.2194	107.058	-0.17624	92.8892	-0.09769	88.8634	-0.05623
	149.702	-0.2813	147.891	-0.23698	136.799	-0.22679	124.52	-0.21436	107.549	-0.1712	93.3332	-0.09248	89.312	-0.05112
	150.43	-0.27624	148.336	-0.23194	137.295	-0.2217	125.076	-0.20933	108.047	-0.16617	93.7817	-0.08746	89.7717	-0.04595
	151.099	-0.27117	148.763	-0.22687	137.778	-0.21667	125.579	-0.20418	108.518	-0.16112	94.2437	-0.08233	90.2146	-0.04091
	151.651	-0.26608	149.15	-0.2218	138.217	-0.21158	126.073	-0.19916	108.957	-0.1561	94.7011	-0.07728	90.6744	-0.03563
	152.107	-0.26105	149.521	-0.21678	138.636	-0.20656	126.518	-0.19415	109.392	-0.15108	95.1496	-0.07223	91.1285	-0.03056
	152.511	-0.25588	149.887	-0.21167	139.036	-0.20154	126.964	-0.18913	109.832	-0.14592	95.6161	-0.06712	91.5826	-0.02552
	152.878	-0.25084	150.219	-0.20662	139.423	-0.19647	127.389	-0.18411	110.251	-0.14086	96.0601	-0.06202	92.0199	-0.02051
	153.229	-0.24579	150.547	-0.2016	139.801	-0.19136	127.81	-0.1791	110.675	-0.13581	96.5176	-0.05693	92.4796	-0.01526
	153.558	-0.24075	150.862	-0.19657	140.178	-0.18627	128.219	-0.17406	111.106	-0.13064	96.975	-0.05182	92.9394	-0.01015
	153.886	-0.2357	151.166	-0.19153	140.547	-0.1812	128.615	-0.16901	111.534	-0.12543	97.4146	-0.04679	93.3823	-0.00514
	154.208	-0.23065	151.46	-0.18652	140.906	-0.17605	129.006	-0.16398	111.942	-0.12038	97.8541	-0.04168	93.8476	3.22169e-05
	154.532	-0.22563	151.759	-0.18148	141.257	-0.17099	129.399	-0.15892	112.364	-0.11525	98.3206	-0.03666	94.3074	0.00539
	154.839	-0.2206	152.04	-0.17641	141.581	-0.16598	129.777	-0.15389	112.79	-0.11016	98.7556	-0.03163	94.7839	0.01056
	155.147	-0.21558	152.32	-0.17138	141.915	-0.16089	130.169	-0.14885	113.218	-0.1051	99.2041	-0.02657	95.2437	0.01569
	155.446	-0.21055	152.592	-0.16628	142.236	-0.15583	130.543	-0.1438	113.644	-0.10007	99.6526	-0.02146	95.7146	0.0207
	155.75	-0.20553	152.858	-0.16127	142.55	-0.15078	130.912	-0.13873	114.061	-0.09504	100.106	-0.01637	96.1687	0.02574
	156.042	-0.20052	153.124	-0.15623	142.865	-0.14569	131.281	-0.13363	114.499	-0.08991	100.581	-0.01128	96.6397	0.03089
	156.335	-0.1954	153.389	-0.1512	143.172	-0.14065	131.629	-0.12854	114.92	-0.08483	101.021	-0.0062	97.1162	0.03619
	156.62	-0.19035	153.656	-0.14611	143.482	-0.13558	131.98	-0.12353	115.344	-0.07972	101.487	-0.00109	97.604	0.0413
	156.89	-0.1852	153.933	-0.141	143.778	-0.13056	132.324	-0.11851	115.761	-0.07471	101.949	0.00402	98.0806	0.04634
	157.146	-0.18019	154.224	-0.13592	144.086	-0.12549	132.674	-0.11348	116.192	-0.06956	102.411	0.00909	98.5571	0.05156
	157.392	-0.17511	154.515	-0.13091	144.391	-0.12042	133.031	-0.10842	116.604	-0.06454	102.886	0.01426	99.0785	0.05681
	157.636	-0.1701	154.826	-0.12585	144.709	-0.11533	133.378	-0.10339	117.033	-0.05941	103.362	0.01937	99.5775	0.06197
	157.881	-0.16504	155.134	-0.1208	145.029	-0.11027	133.73	-0.09833	117.47	-0.05436	103.833	0.0245	100.088	0.06699
	158.128	-0.15999	155.456	-0.11575	145.35	-0.10524	134.086	-0.09324	117.896	-0.04934	104.322	0.02955	100.603	0.07212
	158.38	-0.15494	155.761	-0.11071	145.674	-0.10018	134.434	-0.08823	118.306	-0.04431	104.792	0.03459	101.119	0.07715
	158.634	-0.14981	156.085	-0.1057	145.996	-0.09513	134.788	-0.08312	118.721	-0.03927	105.277	0.03964	101.635	0.08219
	158.905	-0.14479	156.396	-0.10068	146.322	-0.08998	135.145	-0.07808	119.17	-0.03422	105.761	0.04468	102.19	0.08722
	159.18	-0.13976	156.716	-0.09566	146.66	-0.08489	135.5	-0.07301	119.598	-0.02915	106.255	0.04969	102.734	0.09232
	159.463	-0.13468	157.03	-0.09061	146.992	-0.07987	135.862	-0.06795	120.031	-0.02396	106.748	0.05478	103.306	0.09745
	159.777	-0.12961	157.352	-0.08558	147.324	-0.0748	136.222	-0.06281	120.477	-0.01889	107.259	0.05986	103.906	0.10246
	160.116	-0.12458	157.673	-0.08052	147.653	-0.06979	136.58	-0.05779	120.924	-0.01385	107.802	0.06503	104.506	0.10753
	160.459	-0.11952	157.998	-0.07551	147.999	-0.06473	136.943	-0.05276	121.359	-0.0088	108.34	0.07025	105.139	0.11261
	160.8	-0.11451	158.316	-0.07049	148.338	-0.05972	137.302	-0.04774	121.816	-0.00363	108.874	0.07529	105.823	0.11766
	161.13	-0.10947	158.648	-0.06544	148.68	-0.0547	137.674	-0.04267	122.276	0.00154	109.439	0.0803	106.53	0.12268
	161.454	-0.1044	158.973	-0.0604	149.029	-0.04967	138.054	-0.03752	122.753	0.00661	110.009	0.08534	107.331	0.12773
	161.781	-0.09938	159.307	-0.05533	149.382	-0.04463	138.438	-0.03246	123.211	0.01165	110.592	0.0905	108.178	0.13278
	162.114	-0.09435	159.637	-0.05026	149.741	-0.03962	138.826	-0.02739	123.693	0.01672	111.233	0.09556	109.153	0.13788
	162.443	-0.08933	159.984	-0.04518	150.112	-0.03458	139.217	-0.02234	124.171	0.02175	111.856	0.10059	110.314	0.14295
	162.768	-0.0843	160.334	-0.04015	150.485	-0.02943	139.623	-0.01732	124.66	0.02681	112.502	0.10561	111.693	0.14806
	163.099	-0.07928	160.684	-0.03508	150.867	-0.0244	140.028	-0.01223	125.158	0.03186	113.229	0.11068	113.504	0.15317
	163.428	-0.07421	161.043	-0.03006	151.26	-0.01934	140.448	-0.0072	125.662	0.03688	114.005	0.11573	116.526	0.15836
	163.754	-0.06916	161.416	-0.02501	151.667	-0.01427	140.868	-0.00218	126.189	0.04199	114.821	0.12083	122.587	0.16339
	164.094	-0.06414	161.792	-0.01995	152.086	-0.0092	141.298	0.00289	126.725	0.04706	115.754	0.12594	130.324	0.16843
	164.426	-0.05913	162.192	-0.01494	152.509	-0.00416	141.743	0.00793	127.268	0.0521	116.839	0.13097	136.844	0.17344
	164.763	-0.05409	162.58	-0.00992	152.938	0.000852257	142.201	0.01304	127.842	0.05715	118.144	0.13604	142.355	0.17851
	165.099	-0.04907	162.999	-0.00483	153.384	0.00587	142.675	0.01807	128.414	0.06222	119.745	0.14112	147.367	0.18355
	165.442	-0.04404	163.428	0.000184782	153.844	0.01094	143.152	0.02313	129.017	0.06731	122.378	0.14619	151.847	0.18866
	165.786	-0.03901	163.872	0.00522	154.322	0.01599	143.645	0.02816	129.643	0.07235	128.895	0.15121	156.287	0.19371
	166.141	-0.03397	164.327	0.01025	154.819	0.02103	144.165	0.03323	130.266	0.07736	139.345	0.15622	160.173	0.19873
	166.502	-0.02894	164.797	0.01529	155.318	0.02604	144.703	0.03827	130.939	0.08242	146.687	0.16126	163.811	0.20375
	166.863	-0.02384	165.289	0.0203	155.836	0.03108	145.234	0.0433	131.63	0.08751	152.787	0.16627	167.119	0.20876
	167.242	-0.01883	165.818	0.02536	156.388	0.03609	145.781	0.04834	132.381	0.09258	158.2	0.17133	170.057	0.21378
	167.612	-0.01381	166.358	0.03043	156.945	0.04111	146.367	0.05335	133.193	0.09766	163.062	0.17636	172.765	0.21883
	167.986	-0.0088	166.917	0.03548	157.547	0.04615	146.965	0.05837	134.074	0.10267	167.619	0.18143	175.198	0.22385
	168.371	-0.00376	167.513	0.04056	158.142	0.05116	147.603	0.06342	135.061	0.10771	171.66	0.18645	177.351	0.22896
	168.763	0.00125	168.121	0.04557	158.793	0.05621	148.264	0.06848	136.204	0.11274	175.257	0.19148	179.308	0.23407
	169.172	0.00627	168.783	0.05068	159.466	0.06123	148.955	0.07355	137.725	0.11779	178.454	0.19656	181.063	0.2391
	169.586	0.01132	169.482	0.05572	160.172	0.06626	149.711	0.07868	140.044	0.12285	181.388	0.20159	182.627	0.24418
	170.028	0.01636	170.204	0.06073	160.939	0.07128	150.522	0.0837	151.23	0.12786	184.002	0.20664	184.04	0.24927
	170.479	0.02141	170.966	0.06585	161.752	0.0763	151.386	0.08873	168.04	0.13288	186.254	0.21168	185.391	0.2543
	170.964	0.02643	171.805	0.07094	162.635	0.08135	152.393	0.09384	177.719	0.13789	188.263	0.21677	186.647	0.25958
	171.475	0.03156	172.701	0.07595	163.658	0.08642	153.562	0.09888	184.825	0.14297	190.097	0.22188	187.813	0.26466
	172.032	0.03657	173.682	0.08097	164.824	0.09148	154.982	0.10391	190.454	0.14798	191.779	0.22707	188.873	0.26969
	172.61	0.04163	174.773	0.086	166.238	0.09655	157.077	0.10896	195.092	0.15302	193.322	0.23216	189.899	0.2748
	173.226	0.04666	176.12	0.09106	168.292	0.10156	165.167	0.11398	199.321	0.15805	194.677	0.23729	190.818	0.27986
	173.878	0.05168	177.99	0.09607	196.324	0.10586	198.619	0.11901	203.042	0.16309	195.95	0.2425	191.726	0.28487
	174.577	0.05669	191.989	0.09973	221.351	0.11089	208.869	0.12407	206.305	0.16812	197.13	0.24763	192.573	0.28993
	175.313	0.06171	205.989	0.09968	230.934	0.11591	215.378	0.12914	209.209	0.17314	198.229	0.25268	193.38	0.29494
	176.119	0.06678	219.988	0.10076	236.695	0.12092	220.224	0.13419	211.734	0.17815	199.251	0.25775	194.188	0.30003
	176.995	0.07187	233.987	0.10322	241.22	0.12598	224.491	0.13927	214.039	0.18319	200.193	0.26283	194.939	0.30511
	177.971	0.07689	247.374	0.10826	245.382	0.13099	228.504	0.14428	216.024	0.18828	201.117	0.26786	195.634	0.31016
	179.071	0.08192	254.219	0.11327	249.263	0.13604	232.131	0.1493	217.831	0.19329	201.947	0.2729	196.374	0.31521
	180.424	0.08694	258.93	0.11835	252.763	0.14112	235.535	0.15431	219.457	0.19831	202.772	0.27791	197.024	0.32025
	182.351	0.09195	262.996	0.12346	255.749	0.14615	238.393	0.15935	220.866	0.20342	203.543	0.28304	197.692	0.32536
	187.943	0.09571	266.648	0.12853	258.262	0.15124	240.737	0.16436	222.139	0.20844	204.297	0.28806	198.32	0.33037
	193.534	0.09481	269.865	0.13364	260.414	0.15634	242.706	0.16938	223.312	0.21345	205.019	0.29307	198.959	0.33552
	199.126	0.09417	272.716	0.13868	262.152	0.16135	244.423	0.17443	224.393	0.21847	205.692	0.29811	199.581	0.34054
	204.717	0.09375	275.152	0.14369	263.652	0.16637	245.908	0.17949	225.409	0.2235	206.382	0.30314	200.158	0.34573
	210.309	0.09411	277.252	0.1488	264.981	0.17144	247.21	0.1846	226.306	0.22854	207.001	0.3082	200.747	0.35078
	215.9	0.09394	279.15	0.15389	266.115	0.17646	248.384	0.18961	227.199	0.23361	207.634	0.31325	201.325	0.3558
	221.492	0.09432	280.752	0.15891	267.144	0.18149	249.429	0.19463	228.001	0.23864	208.266	0.3183	201.885	0.36093
	227.084	0.0951	282.084	0.16394	268.076	0.18651	250.382	0.19965	228.802	0.24366	208.854	0.32341	202.452	0.36602
	232.675	0.09556	283.251	0.16896	268.93	0.19152	251.265	0.20474	229.526	0.24873	209.45	0.32854	202.995	0.37107
	238.267	0.09645	284.288	0.17398	269.712	0.19657	252.102	0.20985	230.221	0.25381	210.015	0.33356	203.528	0.37614
	243.858	0.09733	285.186	0.17899	270.441	0.20159	252.867	0.21486	230.89	0.25888	210.567	0.33863	204.072	0.38118
	249.45	0.09876	285.986	0.18401	271.111	0.20663	253.586	0.21992	231.547	0.26389	211.119	0.34365	204.582	0.38621
	255.041	0.10023	286.739	0.18904	271.769	0.21164	254.286	0.22493	232.177	0.26893	211.657	0.34872	205.098	0.39127
	260.633	0.10231	287.419	0.19406	272.382	0.21671	254.936	0.22999	232.782	0.27408	212.209	0.35381	205.614	0.3964
	266.224	0.10633	288.034	0.19911	272.954	0.22179	255.566	0.23502	233.381	0.27919	212.738	0.35885	206.034	0.40031
	270.645	0.11139	288.617	0.20413	273.504	0.2268	256.162	0.24008	233.951	0.2842	213.236	0.36386
	274.167	0.11642	289.159	0.20914	274.034	0.23187	256.734	0.24509	234.518	0.28926	213.765	0.3689	0.00551	0.27124
	276.918	0.12147	289.659	0.21418	274.527	0.23689	257.278	0.25011	235.065	0.29431	214.263	0.37393	0.01673	0.26447
	279.288	0.12651	290.128	0.21919	275.017	0.24191	257.813	0.25514	235.583	0.29935	214.765	0.37902	0.03354	0.25886
	281.428	0.13154	290.563	0.22423	275.476	0.24692	258.333	0.26018	236.11	0.3044	215.249	0.38423	0.05596	0.25215
	283.75	0.13656	290.987	0.22928	275.915	0.25194	258.826	0.26523	236.633	0.30944	215.77	0.3894	0.07838	0.24622
	286.294	0.14157	291.386	0.2343	276.341	0.25695	259.322	0.27026	237.108	0.31447	216.267	0.39453	0.10081	0.24078
	288.604	0.14659	291.774	0.23933	276.766	0.26206	259.792	0.27541	237.604	0.31956	216.734	0.39966	0.12883	0.23475
	290.521	0.15168	292.136	0.2444	277.181	0.26716	260.258	0.28043	238.088	0.32463	216.819	0.40012	0.15686	0.22884
	292.086	0.15674	292.497	0.24942	277.571	0.27219	260.708	0.2855	238.562	0.32973			0.18489	0.22324
	293.379	0.16177	292.839	0.25447	277.945	0.27721	261.149	0.29054	239.042	0.33493	0.00442	0.29575	0.21292	0.2182
	294.477	0.16679	293.178	0.25949	278.323	0.28232	261.577	0.29555	239.503	0.33997	0.01787	0.28912	0.24094	0.21311
	295.425	0.17182	293.5	0.26454	278.693	0.28737	261.986	0.30061	239.97	0.34502	0.03581	0.28348	0.27458	0.2076
	296.276	0.17684	293.82	0.26956	279.049	0.29244	262.41	0.30566	240.416	0.35011	0.05824	0.27721	0.30821	0.20178
	297.064	0.18189	294.134	0.27459	279.396	0.29757	262.814	0.31069	240.865	0.35541	0.08066	0.2719	0.34184	0.19636
	297.782	0.18692	294.439	0.27963	279.744	0.30263	263.204	0.31571	241.32	0.36045	0.10308	0.26656	0.37548	0.19129
	298.449	0.19194	294.745	0.28476	280.077	0.30772	263.598	0.32074	241.755	0.36546	0.12999	0.26115	0.41471	0.18557
	299.068	0.19696	295.044	0.28977	280.408	0.31277	263.984	0.32593	242.174	0.37058	0.1569	0.25573	0.45395	0.18006
	299.644	0.20199	295.343	0.29494	280.727	0.31781	264.362	0.331	242.607	0.37572	0.18829	0.24972	0.49319	0.17472
	300.201	0.20701	295.644	0.3	281.036	0.32282	264.742	0.33602	243.042	0.38078	0.21968	0.24416	0.53804	0.16894
	300.716	0.21202	295.928	0.30505	281.345	0.32784	265.108	0.34109	243.459	0.38579	0.25108	0.23887	0.58288	0.16337
	301.207	0.21706	296.221	0.3101	281.66	0.33285	265.462	0.34611	243.883	0.39081	0.28247	0.2338	0.62772	0.15796
	301.673	0.22207	296.51	0.31514	281.958	0.33798	265.818	0.35122	244.303	0.39586	0.31387	0.22879	0.67257	0.15292
	302.102	0.22709	296.791	0.32015	282.267	0.34306	266.173	0.35625	244.67	0.40023	0.34974	0.2236	0.71741	0.1477
	302.522	0.23212	297.08	0.32523	282.561	0.34813	266.528	0.36127			0.38562	0.2183	0.76786	0.14224
	302.912	0.23716	297.37	0.33026	282.861	0.35332	266.866	0.36628	0.00222	0.34837	0.4215	0.21322	0.81831	0.13702
	303.294	0.24217	297.657	0.33535	283.163	0.35835	267.205	0.37145	0.01119	0.34285	0.46186	0.20781	0.86876	0.13183
	303.653	0.24719	297.941	0.34039	283.447	0.36337	267.558	0.37647	0.02912	0.33762	0.50222	0.20222	0.92482	0.12643
	304.012	0.25228	298.233	0.3454	283.747	0.36848	267.892	0.38154	0.05155	0.33234	0.54707	0.19657	0.98088	0.12107
	304.36	0.2573	298.519	0.35046	284.049	0.37349	268.223	0.38656	0.07621	0.32696	0.59192	0.1911	1.03693	0.11591
	304.691	0.26235	298.805	0.35551	284.332	0.37851	268.56	0.39161	0.10535	0.3217	0.63677	0.1859	1.09859	0.11081
	305.022	0.26742	299.091	0.36056	284.634	0.38368	268.906	0.39676	0.1345	0.31664	0.68161	0.18052	1.16025	0.10544
	305.356	0.27244	299.382	0.36564	284.935	0.38877	269.135	0.40008	0.16365	0.31155	0.73095	0.17523	1.22752	0.10021
	305.677	0.27745	299.671	0.37065	285.235	0.39388			0.19728	0.3064	0.78028	0.16993	1.29479	0.09518
	305.997	0.28247	299.955	0.37567	285.541	0.39895	0.00111	0.37448	0.23091	0.30135	0.82961	0.16478	1.36766	0.08949
	306.312	0.28752	300.252	0.38068	285.614	0.4	0.01229	0.36928	0.26903	0.29603	0.88343	0.1592	1.44614	0.08415
	306.634	0.29254	300.546	0.38579			0.03466	0.36417	0.3049	0.29088	0.93724	0.15395	1.52462	0.07881
	306.954	0.29755	300.84	0.39085	0.00055499	0.38785	0.06262	0.3591	0.34526	0.28581	0.99106	0.14892	1.60309	0.07359
	307.276	0.30257	301.139	0.39598	0.01345	0.38274	0.09506	0.35383	0.38562	0.28043	1.04936	0.14341	1.69278	0.06836
	307.596	0.30759	301.393	0.4	0.0426	0.37742	0.12974	0.34866	0.43046	0.27513	1.11215	0.13793	1.78247	0.06318
	307.928	0.3126			0.07848	0.37222	0.16553	0.34359	0.4753	0.26975	1.17493	0.13261	1.88337	0.05816
	308.249	0.31762	0.000277147	0.39434	0.11604	0.36716	0.20579	0.33846	0.52015	0.2647	1.23772	0.12752	1.98427	0.05284
	308.575	0.32265	0.01595	0.38928	0.15977	0.36213	0.2483	0.33343	0.56499	0.25936	1.30499	0.12229	2.09638	0.04779
	308.898	0.32769	0.04898	0.38417	0.20405	0.35702	0.2908	0.32828	0.61432	0.25417	1.37226	0.11715	2.2141	0.04264
	309.225	0.33274	0.08733	0.37912	0.25058	0.35198	0.33778	0.3232	0.6614	0.2491	1.44402	0.112	2.34863	0.03716
	309.557	0.33791	0.13044	0.37401	0.29991	0.34697	0.38587	0.318	0.71297	0.24356	1.51578	0.10664	2.49998	0.03199
	309.897	0.34294	0.17635	0.36895	0.35261	0.3418	0.43509	0.31285	0.76678	0.23807	1.5965	0.10135	2.66815	0.02677
	310.223	0.34798	0.2245	0.36381	0.40587	0.33673	0.48542	0.30757	0.82059	0.23292	1.67723	0.09624	2.84753	0.02162
	310.562	0.35307	0.27684	0.35879	0.46081	0.33152	0.53911	0.30225	0.8744	0.22787	1.76244	0.09096	3.07736	0.01626
	310.899	0.35812	0.32751	0.35366	0.51687	0.32648	0.5928	0.29708	0.92597	0.22282	1.85213	0.08575	3.35204	0.01121
	311.237	0.36314	0.38153	0.34863	0.57405	0.32139	0.64872	0.292	0.98202	0.21774	1.94631	0.08032	3.69958	0.0061
	311.576	0.36815	0.43528	0.34357	0.63235	0.31632	0.70129	0.28693	1.04031	0.21269	2.05394	0.0749	4.29378	0.001
	311.905	0.37319	0.49378	0.33844	0.6929	0.31119	0.76057	0.28167	1.09861	0.20735	2.16157	0.06956	9.45099	0.00604
	312.25	0.3782	0.55089	0.33337	0.75344	0.30615	0.81873	0.27661	1.1569	0.20222	2.27369	0.06449	15.819	0.000890398
	312.586	0.38322	0.60939	0.3283	0.81343	0.30108	0.87801	0.27139	1.21968	0.1972	2.39478	0.05944	18.392	-0.00413
	312.938	0.38831	0.66986	0.32326	0.87677	0.29607	0.93953	0.26634	1.28246	0.19188	2.52932	0.05417	20.6623	-0.00916
	313.292	0.39335	0.73172	0.31806	0.94012	0.29096	0.99769	0.26117	1.34972	0.18664	2.67283	0.04901	23.0447	-0.01421
	313.643	0.39836	0.79386	0.31296	1.00627	0.28584	1.06257	0.256	1.41698	0.18147	2.8298	0.04399	26.0438	-0.01929
	313.767	0.40019	0.85713	0.30793	1.07299	0.28056	1.12632	0.25096	1.48649	0.17619	3.0047	0.03886	32.1708	-0.0244
			0.92011	0.30287	1.14194	0.27537	1.18896	0.24595	1.55599	0.1711	3.20652	0.03383	53.9208	-0.02955
	0.01454	0.39401	0.98281	0.29778	1.21089	0.27024	1.25159	0.24088	1.63222	0.16591	3.44869	0.02864	58.5847	-0.03466
	0.05032	0.389	1.04943	0.29275	1.27985	0.26521	1.32206	0.23554	1.70172	0.16082	3.75366	0.02347	62.2284	-0.03973
	0.09047	0.38393	1.1155	0.28773	1.34712	0.26019	1.39028	0.23052	1.7802	0.15574	4.17074	0.01842	65.1434	-0.04475
	0.13419	0.37891	1.17988	0.28268	1.41663	0.25518	1.45739	0.22549	1.85643	0.15073	4.93315	0.01325	67.7052	-0.04978
	0.18093	0.3738	1.24874	0.27761	1.48895	0.25009	1.52898	0.22026	1.94163	0.14552	9.40895	0.01826	69.8073	-0.0548
	0.22835	0.36871	1.31844	0.27255	1.56183	0.2449	1.60168	0.21515	2.02683	0.14043	17.9524	0.01325	71.702	-0.05985
	0.278	0.36369	1.38758	0.26744	1.63863	0.23973	1.67662	0.21	2.11427	0.13509	20.4819	0.00823	73.3445	-0.06494
	0.32932	0.35854	1.45673	0.26235	1.71487	0.23456	1.75156	0.20497	2.20619	0.13	22.8453	0.00318	74.8468	-0.07001
	0.38099	0.35353	1.53035	0.25731	1.78999	0.22949	1.8265	0.1997	2.3026	0.12498	25.2761	-0.00189	76.1866	-0.07505
	0.43467	0.34847	1.60509	0.2522	1.86792	0.22446	1.90591	0.19469	2.39677	0.11985	28.2989	-0.00693	77.4703	-0.08027
	0.49002	0.34338	1.67787	0.24715	1.94528	0.21935	1.98085	0.18967	2.50663	0.11465	34.0977	-0.01198	78.597	-0.08531
	0.54526	0.33835	1.75261	0.24213	2.02545	0.21425	2.06697	0.18452	2.61426	0.10956	60.6208	-0.01704	79.6509	-0.09034
	0.60151	0.33329	1.82931	0.23708	2.10729	0.20924	2.15086	0.17943	2.73309	0.10427	65.2715	-0.02205	80.6431	-0.09536
	0.66033	0.32824	1.90629	0.23207	2.19363	0.20405	2.23699	0.17438	2.85192	0.09926	68.837	-0.02709	81.6129	-0.10037
	0.71971	0.32322	1.98691	0.22697	2.28164	0.19894	2.32535	0.16936	2.9842	0.09407	71.7162	-0.03222	82.4593	-0.10543
	0.77842	0.31809	2.06724	0.22186	2.36854	0.19389	2.41482	0.16435	3.11873	0.08905	74.0797	-0.03725	83.3002	-0.11046
	0.8397	0.31302	2.15234	0.21679	2.46103	0.18883	2.50989	0.15923	3.27344	0.08398	76.1293	-0.04242	84.1186	-0.11563
	0.90177	0.308	2.23912	0.21168	2.55185	0.18374	2.60609	0.1542	3.43712	0.07883	77.9008	-0.04743	84.8922	-0.12067
	0.96428	0.30299	2.32674	0.20655	2.6522	0.17865	2.70787	0.14918	3.62321	0.07374	79.5153	-0.05245	85.6209	-0.12578
	1.02701	0.2979	2.41659	0.2015	2.74975	0.17363	2.813	0.14383	3.82052	0.06871	80.919	-0.05747	86.3216	-0.13093
	1.09355	0.29284	2.51205	0.19648	2.85009	0.1685	2.92485	0.13881	4.05146	0.06367	82.1927	-0.06254	86.9719	-0.13594
	1.15986	0.28777	2.61003	0.19146	2.96053	0.16335	3.04005	0.13368	4.32948	0.05848	83.3633	-0.06755	87.6278	-0.14103
	1.22785	0.28274	2.7052	0.18645	3.07433	0.15822	3.16644	0.12861	4.68149	0.05332	84.471	-0.07259	88.2668	-0.14628
	1.29674	0.27757	2.8099	0.18122	3.1915	0.15319	3.28835	0.12353	5.14786	0.04824	85.5249	-0.0777	88.8834	-0.15135
	1.36551	0.27255	2.91935	0.17619	3.31315	0.14815	3.42928	0.11838	5.91467	0.04323	86.4712	-0.08283	89.4552	-0.15639
	1.43753	0.2674	3.03412	0.17104	3.44826	0.14308	3.57469	0.11337	13.872	0.04828	87.3861	-0.08788	90.0158	-0.1614
	1.51156	0.26227	3.15728	0.16602	3.58673	0.13807	3.73127	0.10833	20.4976	0.04327	88.2248	-0.09294	90.5427	-0.16644
	1.58637	0.25724	3.28437	0.16101	3.73529	0.13303	3.90016	0.10332	23.7509	0.03815	89.0096	-0.09799	91.0584	-0.17151
	1.66107	0.25217	3.41762	0.15588	3.89281	0.1279	4.08695	0.09825	26.437	0.03301	89.7855	-0.10303	91.5573	-0.17652
	1.73812	0.24715	3.56122	0.15086	4.06884	0.12287	4.29946	0.09319	28.9594	0.02789	90.5255	-0.10804	92.0674	-0.18171
	1.81819	0.24198	3.7177	0.14585	4.26169	0.11772	4.52763	0.08814	31.4908	0.02288	91.2117	-0.11306	92.5607	-0.18688
	1.89982	0.23697	3.88678	0.14083	4.47304	0.1127	4.80166	0.08293	34.4931	0.01783	91.9023	-0.11823	93.0428	-0.1921
	1.98246	0.23195	4.07153	0.1358	4.71074	0.10769	5.13385	0.07788	40.1904	0.01277	92.5661	-0.12332	93.5193	-0.19733
	2.06778	0.2269	4.28035	0.13078	4.98599	0.10265	5.54993	0.07281	78.0091	0.00776	93.2164	-0.12835	93.9902	-0.20242
	2.15591	0.22188	4.51353	0.12573	5.30385	0.09764	6.11923	0.06777	82.5562	0.00274	93.8263	-0.13344	94.4442	-0.20753
	2.24559	0.21681	4.78674	0.1206	5.69404	0.09262	7.11022	0.06276	85.8701	-0.00237	94.4138	-0.13854	94.9039	-0.21259
	2.33908	0.21174	5.11173	0.11558	6.21708	0.08759	26.4078	0.05774	88.5315	-0.00739	94.9879	-0.14367	95.3468	-0.21779
	2.43682	0.20668	5.51903	0.11057	6.98398	0.08257	29.2857	0.05271	90.7401	-0.0124	95.535	-0.14874	95.7784	-0.22281
	2.53668	0.20167	6.06768	0.10553	8.5576	0.07755	31.8001	0.04769	92.6235	-0.01746	96.0463	-0.15377	96.2212	-0.22792
	2.64515	0.19663	6.90158	0.10046	26.6001	0.07252	34.1434	0.0426	94.2401	-0.02251	96.5531	-0.15881	96.6361	-0.23297
	2.75642	0.1916	8.47757	0.09544	29.9515	0.06745	36.6522	0.03758	95.6527	-0.0276	97.0554	-0.16388	97.0733	-0.23801
	2.87239	0.18658	13.792	0.09043	32.5695	0.06243	39.6576	0.03257	96.9172	-0.03264	97.5353	-0.16895	97.4825	-0.24306
	2.99696	0.18157	23.583	0.08535	34.8276	0.05738	45.4525	0.02755	98.1056	-0.03769	98.0017	-0.17399	97.8973	-0.24808
	3.13048	0.17646	28.7885	0.08034	37.0067	0.05232	63.2569	0.03257	99.1549	-0.0428	98.4816	-0.17923	98.329	-0.25321
	3.27541	0.17142	32.0659	0.07529	39.3321	0.04729	88.1975	0.02755	100.137	-0.04782	98.9435	-0.18427	98.7606	-0.25832
	3.4294	0.1664	34.6074	0.07025	42.1363	0.04225	94.1961	0.02252	101.076	-0.05285	99.3965	-0.18938	99.2035	-0.26354
	3.6053	0.16139	36.7766	0.06522	47.2333	0.03724	98.2652	0.01748	101.967	-0.0579	99.8494	-0.19441	99.6295	-0.26858
	3.79384	0.1563	38.8117	0.0602	75.2638	0.04132	101.141	0.01245	102.816	-0.06298	100.298	-0.19945	100.089	-0.27359
	4.00877	0.15126	40.9587	0.05518	99.0274	0.0363	103.433	0.00743	103.592	-0.06801	100.751	-0.20446	100.549	-0.27865
	4.26631	0.14625	43.4198	0.05017	105.133	0.03129	105.363	0.00242	104.337	-0.07314	101.195	-0.20948	101.003	-0.28366
	4.5584	0.14117	47.1983	0.04513	108.868	0.02625	107.041	-0.00262	105.038	-0.07825	101.634	-0.21453	101.474	-0.28874
	4.93861	0.13606	61.1947	0.04296	111.59	0.0212	108.524	-0.00771	105.704	-0.08333	102.065	-0.21966	101.961	-0.29389
	5.45213	0.13103	75.1911	0.04637	113.72	0.01617	109.852	-0.01275	106.361	-0.08846	102.5	-0.22477	102.466	-0.29894
	6.22463	0.12598	89.1875	0.04662	115.402	0.01111	111.035	-0.0178	106.976	-0.09347	102.935	-0.22996	102.965	-0.30395
	7.82936	0.12094	103.184	0.04451	116.809	0.00606	112.097	-0.02283	107.565	-0.09851	103.361	-0.23499	103.514	-0.3091
	12.1832	0.11592	111.88	0.03945	118.046	0.00102	113.117	-0.02789	108.164	-0.10366	103.801	-0.24005	104.075	-0.31425
	16.2652	0.11089	116.356	0.03438	119.116	-0.00399	114.026	-0.03292	108.729	-0.10867	104.249	-0.24506	104.663	-0.31929
	19.4403	0.10584	119.243	0.02936	120.058	-0.00903	114.856	-0.03799	109.276	-0.11371	104.675	-0.2501	105.297	-0.32453
	22.2988	0.10082	121.314	0.02435	120.891	-0.01408	115.634	-0.04303	109.819	-0.11882	105.137	-0.25521	106.02	-0.32955
	25.3846	0.09579	122.89	0.01931	121.663	-0.01913	116.354	-0.04814	110.35	-0.12383	105.608	-0.26034	106.799	-0.33456
	28.9523	0.09077	124.183	0.01428	122.37	-0.02428	117.045	-0.05323	110.843	-0.12887	106.083	-0.26551	107.668	-0.33967
	32.9749	0.08574	125.278	0.00926	123.037	-0.0293	117.689	-0.05825	111.334	-0.1339	106.559	-0.27058	108.739	-0.34478
	36.3125	0.08072	126.263	0.00423	123.672	-0.03443	118.295	-0.0633	111.794	-0.13895	107.052	-0.27579	110.05	-0.34988
	38.7345	0.07563	127.121	-0.000806893	124.284	-0.0395	118.874	-0.06832	112.254	-0.14401	107.568	-0.28096	111.816	-0.35491
	40.8288	0.07061	127.887	-0.00582	124.857	-0.04456	119.432	-0.07341	112.698	-0.14904	108.075	-0.28603	114.417	-0.35993
	42.7082	0.0656	128.591	-0.0109	125.406	-0.04967	119.973	-0.07856	113.133	-0.15415	108.622	-0.29112	117.73	-0.36506
	44.7655	0.06056	129.228	-0.01591	125.941	-0.05468	120.504	-0.08378	113.565	-0.15932	109.169	-0.29621	121.06	-0.37007
	47.4668	0.05553	129.831	-0.02096	126.441	-0.0597	121.013	-0.0888	113.996	-0.16434	109.747	-0.30123	124.003	-0.37509
	53.0581	0.05082	130.4	-0.02598	126.937	-0.06471	121.494	-0.09385	114.411	-0.16947	110.357	-0.30634	126.615	-0.3801
	58.6494	0.04897	130.94	-0.03101	127.392	-0.06973	121.97	-0.09893	114.825	-0.17452	111.017	-0.31141	128.762	-0.38512
	64.2408	0.04857	131.446	-0.03605	127.852	-0.0748	122.434	-0.10398	115.238	-0.17956	111.716	-0.31658	130.635	-0.39017
	69.8321	0.04929	131.922	-0.04107	128.292	-0.07982	122.885	-0.10901	115.662	-0.18457	112.497	-0.32163	132.215	-0.39519
	75.4235	0.05025	132.368	-0.04608	128.693	-0.08483	123.326	-0.11403	116.072	-0.18972	113.416	-0.32671	133.729	-0.40032
	81.0148	0.05112	132.797	-0.05119	129.112	-0.08985	123.755	-0.11908	116.496	-0.19474	114.47	-0.33174	135.113	-0.40541
	86.6062	0.05124	133.215	-0.05621	129.51	-0.09488	124.183	-0.12419	116.908	-0.19979	115.77	-0.33681	136.347	-0.41056
	92.1976	0.05164	133.597	-0.06122	129.897	-0.0999	124.588	-0.12923	117.341	-0.20483	117.309	-0.34185	137.49	-0.41569
	97.7889	0.05126	133.964	-0.06628	130.275	-0.10495	125.004	-0.1343	117.749	-0.2099	119.632	-0.34686	138.533	-0.42078
	103.38	0.05082	134.323	-0.07137	130.65	-0.1101	125.395	-0.13949	118.175	-0.21497	123.054	-0.35188	139.531	-0.42595
	108.972	0.04996	134.682	-0.07646	131.023	-0.11514	125.787	-0.1445	118.635	-0.21999	126.924	-0.35691	140.456	-0.43104
	114.563	0.04861	135.012	-0.08148	131.376	-0.12021	126.166	-0.14952	119.07	-0.22502	130.342	-0.36197	141.297	-0.43606
	120.154	0.04616	135.347	-0.08653	131.723	-0.12522	126.544	-0.15463	119.538	-0.23036	133.32	-0.36698	142.154	-0.44121
	125.425	0.04109	135.664	-0.09158	132.056	-0.13026	126.937	-0.15968	120.047	-0.23545	135.652	-0.372	142.984	-0.4463
	128.027	0.03608	135.969	-0.09662	132.389	-0.13537	127.315	-0.1647	120.527	-0.24056	137.598	-0.37703	143.797	-0.45145
	129.815	0.03104	136.274	-0.10167	132.717	-0.14048	127.676	-0.16979	121.009	-0.24562	139.32	-0.38214	144.57	-0.4565
	131.339	0.02601	136.566	-0.10669	133.04	-0.14552	128.038	-0.17481	121.514	-0.25069	140.836	-0.38716	145.349	-0.46152
	132.568	0.0209	136.867	-0.11186	133.356	-0.15053	128.412	-0.17988	122.027	-0.25571	142.199	-0.39225	146.123	-0.46657
	133.601	0.01588	137.164	-0.11691	133.674	-0.1556	128.784	-0.1849	122.565	-0.26074	143.433	-0.39729	146.913	-0.47164
	134.472	0.01081	137.458	-0.12196	133.98	-0.16073	129.154	-0.18993	123.101	-0.26576	144.572	-0.4023	147.698	-0.47677
	135.212	0.00579	137.741	-0.12698	134.287	-0.16581	129.536	-0.195	123.675	-0.27087	145.55	-0.40734	148.5	-0.48181
	135.846	0.000775974	138.031	-0.13203	134.59	-0.17088	129.912	-0.20002	124.287	-0.276	146.532	-0.41237	149.324	-0.48682
	136.39	-0.00424	138.313	-0.13707	134.896	-0.17601	130.299	-0.20517	124.924	-0.28101	147.411	-0.41739	150.148	-0.49188
	136.865	-0.00931	138.593	-0.1421	135.209	-0.18108	130.7	-0.21022	125.608	-0.28605	148.285	-0.42244	151.039	-0.49697
	137.28	-0.01439	138.874	-0.14716	135.521	-0.18621	131.108	-0.21528	126.334	-0.2911	149.111	-0.42761	151.998	-0.50214
	137.637	-0.0194	139.151	-0.15217	135.838	-0.1913	131.548	-0.22033	127.117	-0.29625	149.927	-0.43264	152.962	-0.50721
	137.98	-0.02449	139.418	-0.15724	136.166	-0.19634	132.001	-0.2255	128.012	-0.30142	150.73	-0.43768	153.993	-0.51232
	138.314	-0.02951	139.695	-0.16232	136.497	-0.20135	132.466	-0.23055	128.996	-0.30643	151.519	-0.44269	155.036	-0.51737
	138.649	-0.03454	139.971	-0.16745	136.852	-0.20637	132.941	-0.23557	130.151	-0.31149	152.286	-0.44777	156.185	-0.52249
	138.991	-0.03956	140.243	-0.17246	137.208	-0.21142	133.43	-0.24062	131.547	-0.31656	153.098	-0.45278	157.39	-0.52752
	139.313	-0.04465	140.516	-0.17753	137.6	-0.21648	133.956	-0.24569	133.24	-0.32163	153.873	-0.45784	158.741	-0.53265
	139.643	-0.04967	140.794	-0.18259	138.009	-0.22149	134.477	-0.25075	135.886	-0.32672	154.658	-0.46289	160.137	-0.5377
	139.959	-0.05468	141.089	-0.18764	138.427	-0.22657	135.045	-0.2558	140.783	-0.33176	155.466	-0.46792	161.617	-0.54272
	140.271	-0.0597	141.394	-0.19266	138.857	-0.23158	135.636	-0.26091	146.339	-0.33679	156.273	-0.473	163.22	-0.54779
	140.579	-0.06473	141.714	-0.19767	139.326	-0.23665	136.246	-0.26593	150.617	-0.34187	157.116	-0.47805	164.936	-0.55292
	140.892	-0.06979	142.046	-0.20271	139.811	-0.24173	136.892	-0.27096	153.518	-0.3469	158	-0.48312	166.696	-0.55794
	141.199	-0.0748	142.404	-0.20776	140.347	-0.24678	137.594	-0.276	155.711	-0.35192	158.905	-0.48818	168.574	-0.56297
	141.511	-0.07985	142.78	-0.21283	140.886	-0.25183	138.335	-0.28101	157.545	-0.35693	159.892	-0.49323	170.682	-0.56799
	141.823	-0.08487	143.169	-0.21791	141.448	-0.25689	139.13	-0.28607	159.077	-0.36195	160.892	-0.49834	172.907	-0.57308
	142.121	-0.08989	143.569	-0.22292	142.051	-0.26194	140.025	-0.29114	160.359	-0.36702	161.964	-0.50341	175.172	-0.57813
	142.432	-0.09492	143.985	-0.22802	142.684	-0.26696	140.991	-0.29615	161.456	-0.37204	163.054	-0.50856	177.448	-0.58321
	142.737	-0.09996	144.428	-0.23303	143.341	-0.27197	142.075	-0.30117	162.467	-0.37709	164.251	-0.5136	179.696	-0.58826
	143.043	-0.10501	144.871	-0.23805	144.064	-0.27699	143.411	-0.30626	163.386	-0.38214	165.498	-0.51873	181.747	-0.5933
	143.352	-0.11002	145.345	-0.24306	144.843	-0.28204	145.155	-0.31135	164.29	-0.38718	166.803	-0.52378	183.704	-0.59837
	143.653	-0.11504	145.846	-0.2481	145.692	-0.2871	147.982	-0.31645	165.149	-0.39229	168.238	-0.52887	185.559	-0.60344
	143.956	-0.12007	146.369	-0.25315	146.633	-0.29213	155.394	-0.32146	165.987	-0.39731	169.808	-0.53389	187.263	-0.60846
	144.261	-0.12509	146.917	-0.25822	147.692	-0.29715	163.197	-0.32648	166.797	-0.40234	171.517	-0.53891	188.883	-0.61355
	144.561	-0.13013	147.496	-0.26324	148.954	-0.30216	167.712	-0.33149	167.622	-0.40739	173.185	-0.54392	190.397	-0.61866
	144.859	-0.13514	148.104	-0.26825	150.676	-0.30718	170.309	-0.33653	168.431	-0.41247	175.042	-0.54896	191.815	-0.62369
	145.142	-0.14016	148.745	-0.27327	154.431	-0.31219	172.069	-0.34156	169.268	-0.41758	177.114	-0.55397	193.183	-0.62871
	145.416	-0.14517	149.444	-0.2783	166.103	-0.31725	173.374	-0.34663	170.088	-0.42259	179.397	-0.5591	194.416	-0.63384
	145.689	-0.15023	150.19	-0.28332	175.038	-0.32228	174.461	-0.35167	170.898	-0.4277	181.944	-0.56416	195.633	-0.63885
	145.946	-0.15524	151.029	-0.28834	178.494	-0.3273	175.429	-0.3567	171.703	-0.43283	184.429	-0.56917	196.782	-0.64393
	146.207	-0.1603	151.974	-0.29337	180.276	-0.33233	176.308	-0.36174	172.525	-0.43793	186.895	-0.57426	197.88	-0.64894
	146.463	-0.16533	153.074	-0.2984	181.606	-0.3374	177.162	-0.36677	173.366	-0.44321	189.277	-0.57939	198.884	-0.65398
	146.721	-0.17042	154.479	-0.30344	182.635	-0.34242	177.987	-0.37185	174.205	-0.44822	191.488	-0.5845	199.859	-0.65911
	146.984	-0.17544	157.42	-0.30851	183.589	-0.34747	178.8	-0.37688	175.046	-0.4533	193.551	-0.58952	200.773	-0.66412
	147.253	-0.18051	171.416	-0.31318	184.499	-0.35249	179.598	-0.38192	175.895	-0.45833	195.452	-0.59457	201.659	-0.6692
	147.532	-0.18554	183.602	-0.3182	185.344	-0.35751	180.396	-0.38693	176.804	-0.46339	197.304	-0.59959	202.494	-0.67427
	147.819	-0.19062	187.002	-0.32331	186.136	-0.36254	181.212	-0.39197	177.698	-0.4684	198.95	-0.60466	203.29	-0.67938
	148.145	-0.19565	188.708	-0.32833	186.89	-0.36763	182.008	-0.39698	178.624	-0.47342	200.578	-0.60979	204.03	-0.68447
	148.5	-0.20067	189.872	-0.33334	187.607	-0.37267	182.806	-0.40204	179.559	-0.47849	202.04	-0.61494	204.736	-0.68951
	148.86	-0.20568	190.878	-0.33842	188.312	-0.37774	183.626	-0.40713	180.557	-0.48362	203.462	-0.62001	205.42	-0.69467
	149.226	-0.21072	191.779	-0.34343	189.036	-0.38287	184.436	-0.41226	181.582	-0.48871	204.736	-0.62505	206.082	-0.69977
	149.588	-0.21575	192.599	-0.34845	189.708	-0.3879	185.238	-0.41731	182.638	-0.49373	205.92	-0.63006	206.16	-0.70017
	149.969	-0.22083	193.318	-0.35354	190.361	-0.39292	186.012	-0.42246	183.674	-0.49884	207.05	-0.63512
	150.352	-0.22586	193.997	-0.35863	191.004	-0.39793	186.797	-0.42757	184.815	-0.50387	208.117	-0.64025
	150.761	-0.23089	194.616	-0.36365	191.632	-0.40306	187.539	-0.43272	186.001	-0.50895	209.073	-0.64528
	151.182	-0.23597	195.205	-0.36866	192.264	-0.40816	188.289	-0.43787	187.49	-0.51396	210.005	-0.6503
	151.628	-0.241	195.733	-0.37368	192.887	-0.41317	189.038	-0.44288	189.187	-0.51901	210.885	-0.65539
	152.076	-0.24602	196.252	-0.37873	193.474	-0.41819	189.795	-0.4479	191.028	-0.52403	211.696	-0.66044
	152.549	-0.25121	196.724	-0.38377	194.06	-0.4232	190.546	-0.45295	193.19	-0.52912	212.459	-0.6655
	153.061	-0.25622	197.173	-0.3888	194.615	-0.42837	191.3	-0.45805	196.145	-0.53416	213.185	-0.67065
	153.592	-0.26124	197.595	-0.39397	195.164	-0.43341	192.035	-0.46316	199.692	-0.53917	213.88	-0.67568
	154.135	-0.26625	197.975	-0.399	195.67	-0.43842	192.778	-0.46821	203.044	-0.54421	214.54	-0.68089
	154.735	-0.27127	198.331	-0.40409	196.171	-0.44348	193.518	-0.47323	206.075	-0.54928	215.19	-0.68598
	155.37	-0.27628	198.677	-0.40915	196.676	-0.44861	194.268	-0.47828	208.921	-0.55431	215.791	-0.69107
	156.067	-0.2813	199.016	-0.41418	197.166	-0.45362	195.043	-0.4833	211.696	-0.55939	216.387	-0.69628
	156.824	-0.28633	199.362	-0.41924	197.666	-0.45869	195.889	-0.48833	214.501	-0.5644	216.863	-0.70042
	157.671	-0.29135	199.717	-0.42429	198.194	-0.46375	196.799	-0.49338	217.331	-0.56944
	158.715	-0.2964	200.079	-0.42933	198.757	-0.46878	197.799	-0.49846	220.158	-0.57447
	159.997	-0.30142	200.44	-0.43442	199.357	-0.47382	199.038	-0.50347	222.732	-0.57956
	162.869	-0.30643	200.824	-0.43945	200.019	-0.47887	200.59	-0.50851	224.993	-0.5846
	168.461	-0.30781	201.209	-0.44454	200.757	-0.48389	202.413	-0.51354	226.887	-0.58973
	174.052	-0.30918	201.628	-0.44965	201.6	-0.48892	205.167	-0.51856	228.564	-0.59484
	179.643	-0.3104	202.053	-0.45467	202.637	-0.49396	210.698	-0.52361	230.022	-0.59987
	185.235	-0.31174	202.503	-0.45969	203.949	-0.49897	215.865	-0.52865	231.32	-0.60489
	190.826	-0.31326	202.968	-0.4647	205.482	-0.50403	219.42	-0.53366	232.475	-0.60992
	196.417	-0.31658	203.473	-0.46979	207.383	-0.50908	222.533	-0.5387	233.603	-0.61496
	198.198	-0.32161	204.031	-0.4749	211.273	-0.51409	225.764	-0.54373	234.598	-0.62013
	199.342	-0.32663	204.658	-0.47994	221.204	-0.51919	229.722	-0.54877	235.511	-0.62518
	200.269	-0.33165	205.444	-0.48495	225.802	-0.5242	234.47	-0.55384	236.304	-0.63022
	201.022	-0.33666	206.549	-0.48997	229.149	-0.52926	239.741	-0.55885	237.073	-0.63533
	201.631	-0.34168	207.897	-0.49499	232.836	-0.53429	244.331	-0.56396	237.778	-0.64038
	202.147	-0.34669	209.289	-0.5	237.301	-0.53932	247.791	-0.56898	238.452	-0.64543
	202.584	-0.35171	210.955	-0.50504	243.625	-0.54436	250.295	-0.57403	239.103	-0.65056
	202.931	-0.35686	214.15	-0.51005	252.833	-0.54938	252.168	-0.57909	239.728	-0.65562
	203.231	-0.36189	228.146	-0.51423	261.875	-0.55441	253.798	-0.5841	240.322	-0.66063
	203.488	-0.36693	232.849	-0.51924	266.365	-0.55952	255.103	-0.58914	240.914	-0.66567
	203.723	-0.37194	236.737	-0.52428	269.08	-0.56454	256.264	-0.59415	241.497	-0.67086
	203.955	-0.37698	240.614	-0.52929	270.993	-0.56961	257.267	-0.59921	242.062	-0.67589
	204.184	-0.38199	245.312	-0.53431	272.46	-0.57468	258.178	-0.60426	242.616	-0.68102
	204.41	-0.38708	254.941	-0.53932	273.703	-0.57975	258.981	-0.60931	243.174	-0.68605
	204.637	-0.39218	268.938	-0.54194	274.739	-0.58483	259.762	-0.61439	243.699	-0.69109
	204.873	-0.39719	282.934	-0.54583	275.663	-0.58984	260.502	-0.61946	244.226	-0.6962
	205.098	-0.40221	287.969	-0.5509	276.51	-0.59486	261.174	-0.62455	244.661	-0.70019
	205.332	-0.40728	290.864	-0.55592	277.296	-0.59993	261.848	-0.62961
	205.573	-0.4123	292.796	-0.56095	278.043	-0.60504	262.511	-0.6347
	205.822	-0.41735	294.188	-0.56606	278.746	-0.61006	263.146	-0.63971
	206.08	-0.4224	295.354	-0.57115	279.417	-0.61523	263.757	-0.64482
	206.349	-0.42742	296.34	-0.57619	280.059	-0.62024	264.357	-0.64988
	206.624	-0.43243	297.249	-0.58128	280.665	-0.62533	264.953	-0.65501
	206.909	-0.43745	298.071	-0.5863	281.246	-0.63041	265.527	-0.66004
	207.213	-0.44248	298.834	-0.59133	281.791	-0.63542	266.061	-0.66506
	207.524	-0.4475	299.515	-0.59635	282.325	-0.64044	266.595	-0.67019
	207.858	-0.45253	300.161	-0.6014	282.834	-0.64545	267.116	-0.67532
	208.209	-0.45755	300.75	-0.60642	283.321	-0.65055	267.613	-0.68033
	208.599	-0.46257	301.284	-0.61149	283.771	-0.65562	268.088	-0.68537
	209.01	-0.46758	301.776	-0.6165	284.215	-0.66065	268.56	-0.69038
	209.468	-0.4726	302.242	-0.62165	284.629	-0.66571	269.012	-0.6954
	209.994	-0.47761	302.661	-0.62669	285.047	-0.6708	269.45	-0.69984
	210.742	-0.48265	303.046	-0.63172	285.44	-0.67585
	211.891	-0.4877	303.405	-0.63674	285.824	-0.68104
	213.396	-0.49274	303.748	-0.64175	286.213	-0.68607
	214.815	-0.49775	304.067	-0.64677	286.563	-0.69109
	216.363	-0.50277	304.403	-0.6518	286.916	-0.69611
	220.049	-0.50778	304.746	-0.65684	287.2	-0.69994
	225.64	-0.50885	305.079	-0.66185
	231.231	-0.50957	305.424	-0.66693
	236.823	-0.51091	305.756	-0.67198
	242.414	-0.51535	306.09	-0.67711
	245.919	-0.52037	306.413	-0.68213
	249.03	-0.52538	306.739	-0.68716
	252.643	-0.5304	307.058	-0.69221
	258.234	-0.53187	307.368	-0.69727
	263.825	-0.53235	307.553	-0.70001
	269.417	-0.53235
	275.008	-0.53269
	280.599	-0.53303
	286.19	-0.53322
	291.782	-0.53349
	297.373	-0.53412
	302.964	-0.53471
	308.556	-0.53538
	314.147	-0.53648
	319.739	-0.53875
	325.297	-0.54383
	328.227	-0.54884
	330.1	-0.55386
	331.581	-0.55889
	332.85	-0.56393
	333.992	-0.56894
	334.879	-0.57396
	335.61	-0.57897
	336.225	-0.58399
	336.764	-0.58912
	337.23	-0.59413
	337.64	-0.59915
	338.036	-0.6042
	338.422	-0.60922
	338.801	-0.61423
	339.167	-0.61925
	339.519	-0.62427
	339.864	-0.6293
	340.218	-0.63434
	340.574	-0.63937
	340.92	-0.64439
	341.273	-0.64942
	341.625	-0.65444
	341.977	-0.65947
	342.304	-0.66451
	342.633	-0.66964
	342.958	-0.67465
	343.283	-0.67974
	343.628	-0.68478
	343.986	-0.68979
	344.373	-0.69483
	344.776	-0.69984
	344.81	-0.69979

## Sheet: Fig. 2e
Fig. 2e
	CV curves of MoO3 electrodes at different scan rates
		1 mV s-1		3 mV s-1		5 mV s-1		8 mV s-1		10 mV s-1
	Potential (V)	Current (A g-1)	Potential (V)	Current (A g-1)	Potential (V)	Current (A g-1)	Potential (V)	Current (A g-1)	Potential (V)	Current (A g-1)
	0.18162	-0.06779	0.26475	0.04524	0.26475	0.06157	0.26471	0.08913	0.26464	0.11347
	0.17875	-0.07222	0.26328	0.04285	0.26332	0.05766	0.26333	0.08281	0.26329	0.10318
	0.17526	-0.07739	0.26087	0.03889	0.26086	0.05376	0.26083	0.0749	0.26083	0.09301
	0.17277	-0.08199	0.25839	0.03506	0.25835	0.04692	0.25838	0.06568	0.2584	0.08263
	0.17032	-0.08623	0.25597	0.03119	0.25592	0.04115	0.2559	0.05641	0.25591	0.07106
	0.16785	-0.09075	0.25351	0.02817	0.25353	0.03734	0.25353	0.05169	0.25351	0.06472
	0.16542	-0.09597	0.2511	0.02347	0.25104	0.02835	0.25108	0.03981	0.25103	0.04943
	0.16289	-0.10098	0.2486	0.01911	0.24854	0.02228	0.24864	0.03039	0.24859	0.03887
	0.1605	-0.10586	0.24613	0.01445	0.24612	0.01562	0.24615	0.02008	0.24615	0.0255
	0.15798	-0.11129	0.24362	0.01008	0.24366	0.00834	0.24365	0.00938	0.24367	0.01112
	0.1555	-0.11729	0.24119	0.0054	0.24117	0.00272	0.2412	-0.000442366	0.24119	0.000271497
	0.15306	-0.12309	0.23868	0.00224	0.23866	-0.00473	0.2387	-0.00925	0.23869	-0.0116
	0.15055	-0.12926	0.23626	-0.00344	0.23625	-0.01165	0.23624	-0.01948	0.23624	-0.02374
	0.14813	-0.13595	0.23375	-0.00934	0.23379	-0.02115	0.23376	-0.03389	0.23373	-0.04085
	0.14563	-0.14331	0.23126	-0.01318	0.23126	-0.02699	0.23127	-0.04067	0.23124	-0.04902
	0.14316	-0.15027	0.22878	-0.01779	0.2288	-0.03342	0.22878	-0.05057	0.22876	-0.06109
	0.14076	-0.15813	0.22634	-0.02305	0.22634	-0.04048	0.22634	-0.0612	0.22637	-0.0737
	0.13826	-0.1664	0.2239	-0.02777	0.22383	-0.04759	0.22386	-0.07269	0.22384	-0.08844
	0.13581	-0.17407	0.22137	-0.03326	0.22138	-0.05328	0.22142	-0.08235	0.22138	-0.09975
	0.13335	-0.18378	0.21897	-0.03868	0.21889	-0.06192	0.21892	-0.09348	0.21893	-0.11302
	0.1309	-0.19369	0.21648	-0.0442	0.21649	-0.06941	0.2165	-0.10544	0.2165	-0.12738
	0.12845	-0.20441	0.21408	-0.04884	0.21405	-0.07496	0.21409	-0.11186	0.21407	-0.13595
	0.126	-0.21639	0.21154	-0.05544	0.21165	-0.08572	0.21161	-0.12662	0.2116	-0.15349
	0.12356	-0.22878	0.20916	-0.06149	0.20912	-0.09446	0.20912	-0.13812	0.20915	-0.16793
	0.12102	-0.24195	0.20667	-0.068	0.20665	-0.10322	0.20664	-0.15113	0.2067	-0.18271
	0.11865	-0.25628	0.20417	-0.07474	0.2042	-0.11303	0.20419	-0.16498	0.20419	-0.20056
	0.11611	-0.27216	0.20175	-0.08046	0.20172	-0.12192	0.20171	-0.17677	0.20176	-0.21143
	0.11366	-0.28901	0.19921	-0.08733	0.19926	-0.13163	0.19928	-0.18948	0.19926	-0.22926
	0.11115	-0.30743	0.19682	-0.0939	0.19676	-0.14228	0.19679	-0.20418	0.19677	-0.24752
	0.10874	-0.32768	0.19434	-0.10184	0.19425	-0.15295	0.19431	-0.21921	0.19431	-0.26611
	0.10625	-0.35012	0.19185	-0.10941	0.19183	-0.16283	0.19187	-0.23431	0.19184	-0.28281
	0.10382	-0.37448	0.18939	-0.11693	0.18937	-0.17373	0.18938	-0.24882	0.18934	-0.30043
	0.10132	-0.40133	0.18691	-0.12495	0.18688	-0.18512	0.18693	-0.26522	0.18689	-0.3205
	0.09888	-0.43124	0.18445	-0.13368	0.18445	-0.19788	0.18446	-0.28393	0.18442	-0.34133
	0.09641	-0.46314	0.18199	-0.14191	0.18202	-0.20948	0.18196	-0.29943	0.182	-0.36046
	0.09398	-0.50095	0.17955	-0.15094	0.17953	-0.22205	0.17952	-0.31672	0.1795	-0.38061
	0.09153	-0.54282	0.17706	-0.15985	0.1771	-0.23571	0.17705	-0.33536	0.17704	-0.40222
	0.08906	-0.59027	0.17465	-0.16748	0.17465	-0.24628	0.17465	-0.34864	0.17463	-0.41869
	0.0866	-0.64461	0.1722	-0.17784	0.17216	-0.26226	0.17219	-0.37225	0.17218	-0.44702
	0.08406	-0.70624	0.16967	-0.18814	0.16972	-0.27661	0.16971	-0.39209	0.16972	-0.47045
	0.08164	-0.77691	0.16725	-0.19916	0.16727	-0.29183	0.16726	-0.41391	0.16726	-0.49627
	0.07918	-0.85913	0.16477	-0.21041	0.16476	-0.30876	0.16478	-0.43851	0.16478	-0.5248
	0.07667	-0.95791	0.16228	-0.22142	0.16224	-0.32446	0.16231	-0.46008	0.1623	-0.54974
	0.07418	-1.07135	0.15986	-0.23389	0.15982	-0.34089	0.15983	-0.48334	0.15982	-0.57777
	0.07169	-1.20746	0.15735	-0.24619	0.15737	-0.35895	0.15736	-0.50893	0.15737	-0.60693
	0.06895	-1.38762	0.15491	-0.25972	0.15494	-0.37714	0.15487	-0.53536	0.15488	-0.63856
	0.06647	-1.59629	0.15244	-0.27271	0.15246	-0.39666	0.15244	-0.56125	0.15243	-0.66889
	0.06401	-1.85403	0.14997	-0.28649	0.14998	-0.41661	0.14996	-0.58839	0.14994	-0.70093
	0.06154	-2.17895	0.14757	-0.30146	0.14753	-0.43843	0.14752	-0.61776	0.14754	-0.73567
	0.05907	-2.59472	0.14501	-0.31769	0.14503	-0.46171	0.14498	-0.65002	0.14502	-0.77357
	0.05667	-3.11714	0.14261	-0.33268	0.14259	-0.48411	0.14261	-0.6813	0.14254	-0.80885
	0.05422	-3.77786	0.14016	-0.34977	0.14013	-0.50754	0.14012	-0.71345	0.14011	-0.84716
	0.05176	-4.54653	0.13769	-0.36763	0.13766	-0.53381	0.13763	-0.74839	0.13767	-0.88846
	0.04934	-5.33738	0.13525	-0.38424	0.13527	-0.55621	0.13527	-0.7784	0.13526	-0.92377
	0.04676	-6.02805	0.13282	-0.40545	0.13277	-0.58667	0.13282	-0.81933	0.13278	-0.9721
	0.04432	-6.49118	0.13031	-0.42648	0.13032	-0.61579	0.13031	-0.86001	0.13034	-1.01866
	0.0419	-6.65739	0.12788	-0.44987	0.12787	-0.64736	0.12784	-0.90357	0.12783	-1.06848
	0.03943	-6.53811	0.12533	-0.47475	0.12541	-0.68224	0.12535	-0.94983	0.12539	-1.12143
	0.03692	-6.24005	0.12294	-0.49935	0.12291	-0.71602	0.12292	-0.99554	0.12293	-1.17475
	0.03448	-5.91714	0.12047	-0.52604	0.12044	-0.75218	0.12044	-1.04404	0.12041	-1.23087
	0.03201	-5.74108	0.11797	-0.5544	0.11799	-0.79076	0.11799	-1.09534	0.11801	-1.29172
	0.0295	-5.83472	0.11548	-0.58567	0.11552	-0.83343	0.1155	-1.15252	0.11484	-1.35974
	0.0271	-6.305	0.11305	-0.61806	0.11305	-0.87702	0.113	-1.20931	0.1124	-1.42763
	0.02457	-7.29971	0.11055	-0.65328	0.11058	-0.92461	0.11057	-1.27048	0.10994	-1.49814
	0.02218	-9.05349	0.10808	-0.69093	0.10809	-0.97442	0.10796	-1.33156	0.10746	-1.57656
	0.01969	-11.3414	0.10561	-0.73323	0.10563	-1.02953	0.10533	-1.40704	0.10503	-1.65673
	0.01726	-13.1982	0.10319	-0.77651	0.1032	-1.08553	0.10283	-1.48082	0.10252	-1.74196
	0.01481	-14.0812	0.10073	-0.82384	0.10068	-1.14737	0.1004	-1.55977	0.10009	-1.83222
	0.01231	-13.9805	0.09828	-0.87596	0.0982	-1.21302	0.09797	-1.64401	0.09767	-1.92676
	0.00987	-12.9123	0.09583	-0.92867	0.09571	-1.28309	0.09553	-1.7301	0.09522	-2.02596
	0.00744	-10.7762	0.09336	-0.99179	0.09299	-1.35995	0.09305	-1.82948	0.09277	-2.13877
	0.00491	-7.77901	0.0909	-1.05891	0.0906	-1.44491	0.09057	-1.93537	0.09028	-2.25849
	0.00244	-4.52671	0.08846	-1.13326	0.08812	-1.53754	0.08816	-2.05043	0.08784	-2.38639
	2.29547e-05	-2.55566	0.08591	-1.21613	0.08567	-1.63921	0.08566	-2.17449	0.08536	-2.52651
	-0.00241	-1.56233	0.08335	-1.30681	0.08314	-1.74876	0.0832	-2.30722	0.08286	-2.67429
	-0.00484	-1.03477	0.08069	-1.41198	0.0807	-1.868	0.08074	-2.45059	0.08042	-2.83447
	-0.00734	-0.78129	0.07826	-1.52659	0.07825	-2.00232	0.07828	-2.60934	0.07793	-3.01065
	-0.00991	-0.63699	0.07576	-1.65798	0.07571	-2.15285	0.07573	-2.78748	0.07542	-3.20398
	-0.01259	-0.53566	0.07326	-1.80174	0.07325	-2.31506	0.07331	-2.97299	0.07296	-3.40884
	-0.01505	-0.43961	0.07081	-1.96612	0.07081	-2.49602	0.07081	-3.17965	0.07051	-3.63332
	-0.01748	-0.36699	0.06833	-2.15429	0.06833	-2.70715	0.06831	-3.40812	0.06805	-3.88002
	-0.01996	-0.30063	0.06588	-2.37223	0.06591	-2.93847	0.06587	-3.66336	0.06558	-4.15267
	-0.02238	-0.23903	0.06338	-2.62301	0.06343	-3.19716	0.0634	-3.94293	0.06312	-4.45272
	-0.02485	-0.19916	0.06096	-2.91576	0.06095	-3.48803	0.06098	-4.2546	0.06063	-4.78146
	-0.02727	-0.18574	0.05851	-3.2586	0.05851	-3.82162	0.05852	-4.60153	0.05819	-5.14321
	-0.02977	-0.17903	0.05612	-3.65409	0.05612	-4.19707	0.05609	-4.98129	0.05577	-5.53931
	-0.03228	-0.17549	0.05362	-4.13708	0.05358	-4.63821	0.05364	-5.41992	0.05327	-5.9906
	-0.03474	-0.17018	0.05116	-4.70646	0.05115	-5.14343	0.05115	-5.91049	0.05085	-6.49085
	-0.03716	-0.16367	0.04871	-5.38587	0.0487	-5.72769	0.04868	-6.46355	0.04838	-7.04851
	-0.03963	-0.15757	0.04621	-6.19678	0.04619	-6.40465	0.04614	-7.08714	0.04592	-7.66918
	-0.04214	-0.15541	0.04372	-7.14427	0.04375	-7.17955	0.04369	-7.78282	0.04339	-8.35532
	-0.04463	-0.14945	0.04133	-8.22162	0.04125	-8.06868	0.04124	-8.56436	0.04097	-9.1202
	-0.04708	-0.14697	0.03878	-9.39261	0.0388	-9.08079	0.0388	-9.43783	0.03844	-9.96557
	-0.04952	-0.14734	0.03632	-10.5798	0.03636	-10.2113	0.03634	-10.4128	0.036	-10.8998
	-0.05201	-0.14476	0.03386	-11.6773	0.03383	-11.4363	0.03386	-11.4796	0.03352	-11.9218
	-0.05447	-0.14254	0.03142	-12.6021	0.03142	-12.7153	0.03143	-12.641	0.0311	-13.0286
	-0.05693	-0.14166	0.02893	-13.3093	0.02878	-14.0525	0.02876	-13.9554	0.02843	-14.277
	-0.05936	-0.14203	0.0265	-13.7844	0.02616	-15.2739	0.02615	-15.2913	0.02581	-15.5843
	-0.06181	-0.13951	0.024	-14.0412	0.02368	-16.3298	0.02369	-16.6111	0.02341	-16.8981
	-0.06425	-0.14095	0.02153	-14.134	0.02125	-17.2162	0.02123	-17.8991	0.02092	-18.2207
	-0.06675	-0.14065	0.01911	-14.1278	0.0188	-17.9206	0.01869	-19.1204	0.0185	-19.526
	-0.06921	-0.14063	0.01669	-14.1006	0.01635	-18.4447	0.01636	-20.2328	0.01603	-20.7759
	-0.07165	-0.1423	0.01407	-14.2152	0.01387	-18.8427	0.01385	-21.2466	0.01359	-21.9687
	-0.07415	-0.1411	0.01143	-14.6159	0.01139	-19.1291	0.01144	-22.1363	0.01109	-23.0605
	-0.07659	-0.14193	0.00893	-15.4767	0.00894	-19.3506	0.00894	-22.8982	0.00868	-24.0487
	-0.07905	-0.14326	0.00646	-16.857	0.00649	-19.5693	0.00645	-23.5426	0.00615	-24.9299
	-0.08154	-0.14618	0.00402	-18.6487	0.00404	-19.8619	0.00395	-24.0808	0.00365	-25.7021
	-0.08407	-0.14497	0.00154	-20.5893	0.00154	-20.3372	0.00152	-24.5432	0.00124	-26.3767
	-0.08653	-0.1461	-0.000918111	-22.3633	-0.000910089	-21.1031	-0.000904624	-24.9424	-0.00121	-26.9568
	-0.08896	-0.14672	-0.00333	-23.7252	-0.00331	-22.2135	-0.00329	-25.3059	-0.00359	-27.4631
	-0.09144	-0.14906	-0.00575	-24.6494	-0.00577	-23.6627	-0.0058	-25.7341	-0.0061	-27.9436
	-0.09391	-0.14885	-0.00822	-25.0866	-0.00822	-25.314	-0.0083	-26.2621	-0.00854	-28.4115
	-0.09635	-0.15027	-0.0107	-25.0424	-0.0107	-27.0046	-0.01069	-26.9652	-0.01098	-28.9136
	-0.0988	-0.15092	-0.01318	-24.5178	-0.01321	-28.5772	-0.01321	-27.9026	-0.01347	-29.5032
	-0.10119	-0.15076	-0.01568	-23.4623	-0.01566	-29.8952	-0.01563	-29.0619	-0.01595	-30.2324
	-0.10375	-0.15349	-0.01812	-21.7875	-0.01812	-30.9058	-0.01814	-30.428	-0.01841	-31.1437
	-0.10619	-0.15437	-0.02056	-19.4966	-0.02051	-31.5973	-0.02055	-31.9208	-0.02086	-32.2438
	-0.1086	-0.15759	-0.02302	-16.7761	-0.02299	-31.9759	-0.02302	-33.4066	-0.02325	-33.5134
	-0.11109	-0.15701	-0.02548	-13.9205	-0.02544	-32.088	-0.02542	-34.87	-0.02577	-34.9264
	-0.11358	-0.15806	-0.02793	-11.1111	-0.02788	-31.9211	-0.0279	-36.2382	-0.0282	-36.4123
	-0.11603	-0.15801	-0.03035	-8.28072	-0.03039	-31.4371	-0.03038	-37.4308	-0.03066	-37.9046
	-0.11851	-0.16006	-0.033	-5.91583	-0.03288	-30.5805	-0.03287	-38.4224	-0.03316	-39.3306
	-0.12099	-0.16152	-0.03563	-4.43074	-0.03533	-29.269	-0.03535	-39.1944	-0.03568	-40.6194
	-0.12346	-0.16168	-0.03809	-3.52976	-0.03779	-27.5087	-0.03776	-39.7636	-0.03808	-41.7446
	-0.1259	-0.16407	-0.04053	-2.80777	-0.04023	-25.317	-0.04025	-40.1395	-0.04056	-42.6844
	-0.12835	-0.16427	-0.04303	-2.26206	-0.04274	-22.7591	-0.04274	-40.3159	-0.04305	-43.4408
	-0.13084	-0.16751	-0.04548	-1.8909	-0.04522	-20.0162	-0.04524	-40.2818	-0.04552	-44.0219
	-0.13328	-0.16906	-0.04798	-1.62203	-0.04768	-17.1899	-0.04768	-40.0187	-0.04793	-44.4285
	-0.13575	-0.17125	-0.05042	-1.43283	-0.05013	-14.39	-0.05015	-39.5008	-0.05038	-44.6742
	-0.13819	-0.17341	-0.05289	-1.28269	-0.05265	-11.6018	-0.05258	-38.6894	-0.05287	-44.7483
	-0.14063	-0.16962	-0.05537	-1.15114	-0.05506	-9.07399	-0.0551	-37.5543	-0.05534	-44.6258
	-0.14312	-0.1627	-0.0578	-0.99602	-0.05751	-7.20223	-0.05755	-36.1032	-0.0578	-44.2866
	-0.14558	-0.15035	-0.06028	-0.87796	-0.06027	-5.87453	-0.05999	-34.2947	-0.06028	-43.7062
	-0.14806	-0.13964	-0.06268	-0.78249	-0.06268	-4.98024	-0.06239	-32.1124	-0.06272	-42.859
	-0.15054	-0.13241	-0.06515	-0.69872	-0.06517	-4.24972	-0.06484	-29.6264	-0.06519	-41.7509
	-0.15303	-0.12578	-0.06777	-0.64618	-0.06764	-3.64371	-0.06736	-26.9865	-0.06765	-40.3706
	-0.15543	-0.12043	-0.07042	-0.61154	-0.07014	-3.18159	-0.06983	-24.3193	-0.07014	-38.7349
	-0.15792	-0.11738	-0.0729	-0.57678	-0.07256	-2.81546	-0.07227	-21.6031	-0.07254	-36.8002
	-0.16039	-0.11469	-0.07533	-0.54082	-0.07506	-2.51732	-0.07473	-18.8412	-0.07507	-34.5417
	-0.16284	-0.11255	-0.07781	-0.52773	-0.07752	-2.29357	-0.07725	-16.1803	-0.07752	-32.1426
	-0.16529	-0.11149	-0.0803	-0.52655	-0.07997	-2.11998	-0.07964	-13.6416	-0.07998	-29.6945
	-0.16775	-0.11057	-0.08282	-0.51792	-0.08247	-1.97404	-0.08222	-11.4394	-0.08251	-27.121
	-0.17016	-0.11091	-0.08523	-0.51359	-0.08498	-1.82393	-0.08466	-9.68264	-0.08495	-24.4426
	-0.17271	-0.10913	-0.08771	-0.51085	-0.08742	-1.68988	-0.08713	-8.34942	-0.08739	-21.792
	-0.17515	-0.10966	-0.0902	-0.51533	-0.08986	-1.58643	-0.08956	-7.33134	-0.0899	-19.2436
	-0.1776	-0.11025	-0.09266	-0.51567	-0.09236	-1.49166	-0.0922	-6.49209	-0.09234	-16.8701
	-0.18004	-0.1101	-0.09512	-0.51844	-0.09481	-1.39907	-0.09479	-5.78735	-0.09482	-14.6723
	-0.1825	-0.11206	-0.09756	-0.51524	-0.0973	-1.30158	-0.09727	-5.225	-0.09726	-12.7253
	-0.18492	-0.11402	-0.09999	-0.50647	-0.09972	-1.21482	-0.09967	-4.74409	-0.09973	-11.0168
	-0.18745	-0.11621	-0.10241	-0.51503	-0.10216	-1.15786	-0.10215	-4.32537	-0.10213	-9.67756
	-0.18993	-0.11985	-0.10488	-0.52028	-0.10462	-1.11008	-0.10458	-3.9739	-0.10462	-8.64576
	-0.19236	-0.12402	-0.10735	-0.52244	-0.10707	-1.06377	-0.10711	-3.68186	-0.10704	-7.79353
	-0.1948	-0.12973	-0.10985	-0.52825	-0.10952	-1.03194	-0.10955	-3.44609	-0.10959	-7.05609
	-0.19728	-0.13945	-0.11237	-0.5285	-0.11199	-1.0076	-0.11204	-3.23764	-0.11232	-6.39388
	-0.19976	-0.1567	-0.11478	-0.53201	-0.1145	-0.99719	-0.11446	-3.06158	-0.11509	-5.84958
	-0.20222	-0.1844	-0.11724	-0.54344	-0.11697	-0.99555	-0.11698	-2.90139	-0.1176	-5.42039
	-0.20465	-0.21116	-0.11971	-0.52994	-0.11943	-0.98408	-0.11945	-2.77673	-0.12008	-5.06418
	-0.20717	-0.20895	-0.12223	-0.53571	-0.12191	-0.96262	-0.12192	-2.66593	-0.12248	-4.74501
	-0.20961	-0.20475	-0.12463	-0.53992	-0.12434	-0.95732	-0.12436	-2.54961	-0.12498	-4.45135
	-0.2121	-0.19916	-0.12712	-0.54437	-0.12679	-0.94734	-0.12686	-2.43988	-0.12744	-4.1914
	-0.2146	-0.19662	-0.1296	-0.553	-0.12929	-0.93889	-0.12929	-2.3406	-0.1299	-3.96477
	-0.21699	-0.19502	-0.1321	-0.55646	-0.13178	-0.93528	-0.13174	-2.24333	-0.13241	-3.76847
	-0.21939	-0.19243	-0.13456	-0.56045	-0.1342	-0.92134	-0.13423	-2.14252	-0.13483	-3.60013
	-0.22189	-0.19608	-0.13701	-0.55683	-0.13668	-0.91278	-0.13667	-2.05194	-0.13728	-3.44223
	-0.22439	-0.19797	-0.13942	-0.54193	-0.13914	-0.89521	-0.13911	-1.95951	-0.13972	-3.29385
	-0.22684	-0.20026	-0.1419	-0.53149	-0.14153	-0.88242	-0.14158	-1.88058	-0.14214	-3.15959
	-0.22932	-0.20346	-0.14433	-0.50435	-0.14403	-0.84887	-0.14404	-1.8087	-0.14461	-3.04341
	-0.23174	-0.20526	-0.14678	-0.47466	-0.14646	-0.81138	-0.14645	-1.7203	-0.1471	-2.88654
	-0.23425	-0.20767	-0.14927	-0.44901	-0.14892	-0.77748	-0.149	-1.63255	-0.1496	-2.72822
	-0.23672	-0.20919	-0.15173	-0.42633	-0.15145	-0.74507	-0.15147	-1.55024	-0.15205	-2.57174
	-0.23925	-0.21268	-0.15422	-0.41014	-0.1539	-0.7137	-0.15389	-1.47626	-0.15452	-2.4336
	-0.24174	-0.21012	-0.15667	-0.39869	-0.15633	-0.69181	-0.15635	-1.41618	-0.15697	-2.30571
	-0.24414	-0.21015	-0.15915	-0.39188	-0.15912	-0.67965	-0.15882	-1.36748	-0.15946	-2.19575
	-0.24664	-0.21041	-0.16162	-0.38306	-0.16189	-0.66829	-0.16134	-1.32425	-0.1619	-2.09114
	-0.24906	-0.21262	-0.16407	-0.37754	-0.16438	-0.6578	-0.16379	-1.28222	-0.16439	-2.0003
	-0.25155	-0.21193	-0.16653	-0.3717	-0.16685	-0.65166	-0.16627	-1.24729	-0.16693	-1.93915
	-0.25397	-0.21284	-0.16895	-0.37134	-0.16927	-0.64793	-0.16863	-1.22195	-0.16926	-1.87713
	-0.25648	-0.21367	-0.17145	-0.36904	-0.17177	-0.6453	-0.17114	-1.19649	-0.17176	-1.80503
	-0.25891	-0.21638	-0.17389	-0.3675	-0.17421	-0.64303	-0.17364	-1.17935	-0.17421	-1.7543
	-0.26134	-0.21529	-0.17636	-0.36943	-0.17671	-0.6456	-0.17608	-1.17015	-0.17668	-1.72093
	-0.26376	-0.21922	-0.17882	-0.36634	-0.17912	-0.6425	-0.17852	-1.16182	-0.1791	-1.68967
	-0.26629	-0.22235	-0.18127	-0.37449	-0.18158	-0.65296	-0.18095	-1.16912	-0.18155	-1.682
	-0.26876	-0.22656	-0.18368	-0.37967	-0.18401	-0.66768	-0.18338	-1.19294	-0.18401	-1.67664
	-0.2712	-0.22872	-0.18617	-0.38723	-0.18645	-0.68454	-0.18588	-1.21984	-0.18647	-1.67815
	-0.27368	-0.23382	-0.18864	-0.39938	-0.18898	-0.71521	-0.18836	-1.25487	-0.18896	-1.6939
	-0.27614	-0.23841	-0.19114	-0.41119	-0.19143	-0.74878	-0.19079	-1.28496	-0.19142	-1.71177
	-0.27866	-0.24575	-0.19356	-0.42691	-0.19386	-0.78764	-0.19327	-1.31299	-0.19389	-1.7373
	-0.28105	-0.25045	-0.19605	-0.45609	-0.19631	-0.8286	-0.19574	-1.35206	-0.19634	-1.77019
	-0.28356	-0.25819	-0.19853	-0.50334	-0.19887	-0.8785	-0.19821	-1.39389	-0.19885	-1.81859
	-0.28601	-0.26778	-0.20098	-0.56235	-0.20134	-0.93686	-0.20071	-1.44902	-0.20132	-1.8752
	-0.28848	-0.27993	-0.20348	-0.63329	-0.20381	-1.01524	-0.20315	-1.52661	-0.2038	-1.95571
	-0.29093	-0.29168	-0.20588	-0.67506	-0.20621	-1.0811	-0.20561	-1.62413	-0.20622	-2.05514
	-0.29342	-0.3077	-0.20838	-0.67266	-0.20871	-1.10388	-0.20808	-1.68619	-0.20871	-2.1329
	-0.29587	-0.32732	-0.21087	-0.6547	-0.21118	-1.09172	-0.21053	-1.71722	-0.21121	-2.16568
	-0.29825	-0.34432	-0.21331	-0.6403	-0.21361	-1.07698	-0.21297	-1.73078	-0.21362	-2.18358
	-0.30075	-0.38061	-0.21581	-0.63501	-0.21608	-1.07157	-0.2155	-1.73459	-0.21608	-2.1983
	-0.30321	-0.42118	-0.2182	-0.62265	-0.21851	-1.05444	-0.2179	-1.72175	-0.21846	-2.19461
	-0.30566	-0.47461	-0.22063	-0.6299	-0.22097	-1.0584	-0.22038	-1.71551	-0.22098	-2.20353
	-0.30814	-0.54917	-0.2231	-0.6361	-0.22342	-1.06589	-0.2228	-1.72398	-0.22346	-2.21265
	-0.31059	-0.66061	-0.22557	-0.64249	-0.2259	-1.07746	-0.22527	-1.73123	-0.2259	-2.22468
	-0.31309	-1.0221	-0.22803	-0.6516	-0.22835	-1.09283	-0.22778	-1.74445	-0.22835	-2.23788
	-0.31589	-2.16072	-0.23053	-0.65986	-0.23082	-1.10058	-0.23025	-1.76112	-0.23086	-2.24776
	-0.3183	-3.24212	-0.23297	-0.66338	-0.23332	-1.10831	-0.23274	-1.76882	-0.23331	-2.25857
	-0.32073	-4.2504	-0.23545	-0.66812	-0.23582	-1.11769	-0.23516	-1.77793	-0.23578	-2.27139
	-0.32323	-5.20875	-0.23795	-0.68149	-0.23825	-1.13785	-0.23763	-1.80026	-0.23825	-2.3008
	-0.32568	-6.13652	-0.24047	-0.67833	-0.24075	-1.13276	-0.24015	-1.81618	-0.24075	-2.31039
	-0.32819	-7.01953	-0.24294	-0.6723	-0.24323	-1.12951	-0.24262	-1.81609	-0.24317	-2.31815
	-0.33061	-7.72607	-0.24533	-0.67285	-0.24562	-1.13009	-0.24506	-1.8164	-0.2457	-2.33517
	-0.3331	-8.01146	-0.24783	-0.67809	-0.24813	-1.13851	-0.24754	-1.82429	-0.24816	-2.33839
	-0.33554	-7.3768	-0.2503	-0.67905	-0.25061	-1.14327	-0.25	-1.83504	-0.25062	-2.32768
	-0.33799	-5.2569	-0.25276	-0.68084	-0.25308	-1.14867	-0.25246	-1.84103	-0.25309	-2.32892
	-0.34038	-2.59946	-0.25521	-0.68378	-0.25551	-1.1533	-0.25493	-1.84659	-0.2555	-2.34205
	-0.34284	-1.38987	-0.25765	-0.67998	-0.25795	-1.14739	-0.25735	-1.84611	-0.25796	-2.33826
	-0.34538	-0.85292	-0.26011	-0.68975	-0.26043	-1.16341	-0.25982	-1.85262	-0.26045	-2.35396
	-0.34796	-0.64452	-0.26253	-0.70023	-0.26289	-1.17529	-0.26223	-1.87482	-0.26291	-2.37617
	-0.35058	-0.54433	-0.26503	-0.71128	-0.26535	-1.18798	-0.26475	-1.89932	-0.26537	-2.39998
	-0.35308	-0.46988	-0.26754	-0.72609	-0.26784	-1.20793	-0.26714	-1.9256	-0.26783	-2.43175
	-0.35555	-0.38383	-0.26999	-0.73319	-0.2703	-1.22272	-0.26967	-1.95482	-0.27028	-2.46377
	-0.35803	-0.31263	-0.27246	-0.74146	-0.27277	-1.24052	-0.27216	-1.97945	-0.27275	-2.49594
	-0.36048	-0.23201	-0.27492	-0.75497	-0.27517	-1.2639	-0.27463	-2.00984	-0.27524	-2.53262
	-0.36294	-0.19751	-0.2774	-0.77351	-0.27786	-1.29552	-0.27704	-2.05059	-0.27773	-2.58111
	-0.36546	-0.18266	-0.27987	-0.78886	-0.28048	-1.31296	-0.27956	-2.09298	-0.28018	-2.62659
	-0.36785	-0.17251	-0.28231	-0.81004	-0.2829	-1.34538	-0.28206	-2.13586	-0.28263	-2.68063
	-0.37032	-0.16506	-0.28479	-0.83254	-0.28533	-1.38518	-0.28449	-2.19098	-0.28508	-2.74059
	-0.37282	-0.15777	-0.28725	-0.86357	-0.28785	-1.43547	-0.28695	-2.25534	-0.28755	-2.82231
	-0.37526	-0.15079	-0.28972	-0.89624	-0.29032	-1.48783	-0.28938	-2.32959	-0.29004	-2.90743
	-0.37771	-0.14718	-0.29217	-0.93472	-0.29275	-1.54924	-0.29185	-2.4079	-0.2925	-3.00787
	-0.38013	-0.14304	-0.29463	-0.97956	-0.29523	-1.62215	-0.29434	-2.50559	-0.29494	-3.12016
	-0.38257	-0.13895	-0.29708	-1.02648	-0.29767	-1.69416	-0.29677	-2.60919	-0.29741	-3.23582
	-0.38507	-0.13577	-0.29955	-1.09926	-0.3001	-1.80549	-0.29924	-2.73314	-0.29984	-3.38717
	-0.38754	-0.13273	-0.30196	-1.19063	-0.30258	-1.93895	-0.3017	-2.89613	-0.30228	-3.56985
	-0.38996	-0.1294	-0.30461	-1.30221	-0.30506	-2.09814	-0.30415	-3.08788	-0.30479	-3.79332
	-0.39246	-0.12686	-0.3072	-1.45367	-0.30756	-2.30412	-0.3066	-3.33332	-0.30724	-4.08197
	-0.39493	-0.12555	-0.30973	-1.63827	-0.30997	-2.565	-0.30906	-3.64165	-0.30969	-4.42079
	-0.39741	-0.1226	-0.31218	-1.93	-0.31251	-2.9186	-0.31153	-4.0055	-0.31218	-4.81514
	-0.39988	-0.1213	-0.31463	-2.50082	-0.31493	-3.42409	-0.31405	-4.43698	-0.31461	-5.26259
	-0.4024	-0.11971	-0.31705	-3.50766	-0.31738	-4.20857	-0.31651	-4.9491	-0.31709	-5.77123
	-0.40483	-0.11869	-0.31954	-4.73086	-0.31984	-5.32396	-0.3189	-5.6532	-0.31948	-6.43538
	-0.40732	-0.11759	-0.32198	-5.96102	-0.32231	-6.57172	-0.32137	-6.63967	-0.32197	-7.33852
	-0.4098	-0.11633	-0.32445	-7.16755	-0.32472	-7.83795	-0.32385	-7.81219	-0.32448	-8.44468
	-0.41222	-0.11596	-0.3269	-8.35974	-0.32725	-9.10676	-0.32629	-9.07598	-0.32698	-9.67597
	-0.41467	-0.11418	-0.32941	-9.52609	-0.32966	-10.3528	-0.32874	-10.3718	-0.32937	-10.9611
	-0.41709	-0.11473	-0.33182	-10.6592	-0.33215	-11.5797	-0.33125	-11.6592	-0.33191	-12.2636
	-0.4196	-0.11495	-0.33431	-11.7521	-0.33464	-12.79	-0.33368	-12.9414	-0.33427	-13.5742
	-0.42203	-0.11495	-0.33672	-12.7474	-0.33723	-14.013	-0.33635	-14.2564	-0.3369	-14.8843
	-0.42453	-0.1151	-0.33917	-13.6099	-0.3398	-15.1691	-0.33891	-15.5331	-0.33949	-16.2426
	-0.42697	-0.1151	-0.34181	-14.2207	-0.34228	-16.2426	-0.34134	-16.7712	-0.342	-17.5198
	-0.42945	-0.11502	-0.34443	-14.476	-0.34473	-17.2009	-0.3438	-17.983	-0.34443	-18.773
	-0.43192	-0.11561	-0.34689	-14.3242	-0.34723	-17.9762	-0.34628	-19.1612	-0.34695	-20.016
	-0.43441	-0.11631	-0.34932	-13.5296	-0.34967	-18.5189	-0.34876	-20.2772	-0.34934	-21.2123
	-0.43685	-0.11651	-0.35185	-11.8347	-0.35212	-18.7823	-0.3512	-21.3011	-0.35184	-22.3535
	-0.43935	-0.11775	-0.35431	-9.51136	-0.35459	-18.7804	-0.35368	-22.1836	-0.3543	-23.4124
	-0.44181	-0.11857	-0.35695	-6.85134	-0.35711	-18.4143	-0.35611	-22.9081	-0.35679	-24.3672
	-0.44425	-0.11984	-0.35954	-4.42588	-0.35958	-17.4904	-0.35861	-23.456	-0.35922	-25.1703
	-0.44672	-0.12085	-0.36206	-3.08038	-0.36204	-15.9956	-0.36103	-23.7886	-0.36174	-25.8146
	-0.44917	-0.12206	-0.36448	-2.29967	-0.36442	-14.0152	-0.36355	-23.9288	-0.36416	-26.2775
	-0.45168	-0.12388	-0.36693	-1.78419	-0.36693	-11.648	-0.36599	-23.801	-0.36663	-26.5841
	-0.45407	-0.12419	-0.36938	-1.4577	-0.36941	-9.15092	-0.36849	-23.3073	-0.36912	-26.6827
	-0.45652	-0.12659	-0.37187	-1.25835	-0.37204	-6.6823	-0.37095	-22.3756	-0.37155	-26.5108
	-0.45898	-0.12809	-0.37432	-1.11518	-0.37465	-4.85833	-0.37342	-21.0747	-0.37402	-26.0385
	-0.46147	-0.12981	-0.37676	-1.00592	-0.3771	-3.83863	-0.37589	-19.358	-0.3765	-25.1711
	-0.46392	-0.13244	-0.3792	-0.90639	-0.37954	-3.14613	-0.37829	-17.2257	-0.37896	-23.9628
	-0.46638	-0.13718	-0.38168	-0.79708	-0.38201	-2.5827	-0.38073	-14.9	-0.38141	-22.4161
	-0.46887	-0.1397	-0.38414	-0.70628	-0.38447	-2.17333	-0.38323	-12.6027	-0.38386	-20.5678
	-0.47135	-0.14153	-0.38681	-0.64773	-0.38692	-1.91557	-0.38569	-10.3973	-0.38635	-18.5485
	-0.47376	-0.14567	-0.3894	-0.59069	-0.38939	-1.73649	-0.3882	-8.39837	-0.38881	-16.4147
	-0.47628	-0.15099	-0.39187	-0.55198	-0.39186	-1.60733	-0.39093	-6.61568	-0.39124	-14.1831
	-0.47872	-0.1549	-0.39433	-0.51553	-0.39432	-1.49308	-0.39371	-5.42764	-0.39373	-12.0564
	-0.48116	-0.16285	-0.39681	-0.49551	-0.39683	-1.37779	-0.39622	-4.63131	-0.3962	-10.1907
	-0.48364	-0.18531	-0.39932	-0.47706	-0.39927	-1.26202	-0.39869	-3.96196	-0.39873	-8.6062
	-0.48614	-0.23446	-0.40174	-0.46362	-0.40175	-1.17024	-0.40114	-3.44302	-0.40117	-7.29044
	-0.48855	-0.27731	-0.4042	-0.45591	-0.40421	-1.08318	-0.40363	-3.06351	-0.40391	-6.21945
	-0.49101	-0.3047	-0.40672	-0.4499	-0.40669	-1.0061	-0.40607	-2.80581	-0.40667	-5.39754
	-0.49353	-0.33848	-0.40918	-0.44165	-0.40912	-0.9347	-0.40859	-2.60707	-0.40913	-4.79844
	-0.49592	-0.37753	-0.41159	-0.43525	-0.4116	-0.88253	-0.41103	-2.4611	-0.41165	-4.28544
	-0.49843	-0.41064	-0.4141	-0.43202	-0.41407	-0.84615	-0.41345	-2.33585	-0.41409	-3.87859
	-0.50081	-0.43597	-0.41649	-0.42092	-0.41649	-0.81195	-0.41588	-2.20269	-0.41646	-3.56365
	-0.50332	-0.47641	-0.41894	-0.42147	-0.41894	-0.80136	-0.41834	-2.09188	-0.41894	-3.34895
	-0.50579	-0.55569	-0.42141	-0.41776	-0.42146	-0.78788	-0.42085	-1.97835	-0.4214	-3.18431
	-0.50828	-0.69242	-0.42387	-0.41681	-0.42388	-0.77662	-0.42328	-1.87623	-0.4239	-3.04492
	-0.51073	-0.92168	-0.42635	-0.41587	-0.42637	-0.77177	-0.42579	-1.78991	-0.4264	-2.92172
	-0.51336	-1.36482	-0.42884	-0.41346	-0.42885	-0.76286	-0.42822	-1.71181	-0.42881	-2.78898
	-0.51596	-2.13294	-0.43128	-0.41286	-0.4313	-0.75616	-0.43066	-1.643	-0.43127	-2.66407
	-0.51844	-3.18668	-0.43376	-0.4121	-0.43379	-0.75475	-0.43315	-1.58508	-0.43376	-2.54701
	-0.52088	-4.38826	-0.43625	-0.41176	-0.43625	-0.75227	-0.43563	-1.54202	-0.43627	-2.44861
	-0.52333	-5.46083	-0.43869	-0.41082	-0.43871	-0.74734	-0.43808	-1.5048	-0.43868	-2.35806
	-0.52584	-6.12497	-0.44116	-0.41156	-0.44116	-0.74243	-0.44054	-1.4701	-0.44117	-2.27791
	-0.52832	-6.07547	-0.44363	-0.41347	-0.44358	-0.74153	-0.44303	-1.44991	-0.44367	-2.20357
	-0.53076	-4.98731	-0.44611	-0.41615	-0.44607	-0.74868	-0.44552	-1.43929	-0.4461	-2.13939
	-0.53323	-3.42186	-0.44857	-0.41717	-0.44855	-0.74936	-0.44795	-1.42545	-0.44857	-2.08492
	-0.53566	-2.50021	-0.45104	-0.42005	-0.45104	-0.74746	-0.45044	-1.4158	-0.45105	-2.04443
	-0.53814	-2.3613	-0.4535	-0.42131	-0.4535	-0.74767	-0.45293	-1.41105	-0.45347	-2.01456
	-0.54057	-2.76133	-0.45589	-0.421	-0.45592	-0.7433	-0.45532	-1.39958	-0.45593	-1.97888
	-0.54306	-3.42128	-0.45835	-0.42877	-0.45836	-0.75461	-0.45777	-1.40543	-0.45843	-1.97133
	-0.54552	-4.1027	-0.46082	-0.43233	-0.46084	-0.75595	-0.46024	-1.40414	-0.46083	-1.96533
	-0.54797	-4.74513	-0.46331	-0.43688	-0.46329	-0.76067	-0.4627	-1.40708	-0.46329	-1.96171
	-0.55047	-5.36933	-0.46579	-0.44257	-0.46574	-0.77047	-0.46518	-1.41676	-0.46582	-1.96713
	-0.55297	-6.00382	-0.46825	-0.4461	-0.46822	-0.7767	-0.46762	-1.42263	-0.4683	-1.96844
	-0.55548	-6.67501	-0.47074	-0.45334	-0.47073	-0.78867	-0.4701	-1.43534	-0.47068	-1.98227
	-0.55794	-7.42226	-0.4732	-0.46223	-0.47316	-0.80393	-0.47261	-1.45334	-0.47319	-2.00695
	-0.56039	-8.35835	-0.47568	-0.47517	-0.47567	-0.81939	-0.47504	-1.48871	-0.47562	-2.04555
	-0.56283	-9.48574	-0.47812	-0.48333	-0.47812	-0.83981	-0.47753	-1.53325	-0.47814	-2.10084
	-0.56528	-10.5205	-0.48059	-0.50126	-0.48054	-0.87458	-0.47997	-1.59335	-0.4806	-2.17148
	-0.56773	-11.0683	-0.48298	-0.53413	-0.48298	-0.92852	-0.48244	-1.67249	-0.48304	-2.25867
	-0.57023	-10.9169	-0.48551	-0.59973	-0.48549	-1.01244	-0.48491	-1.77794	-0.48554	-2.36372
	-0.57266	-10.0092	-0.48795	-0.7044	-0.48793	-1.12664	-0.48735	-1.88931	-0.48799	-2.46911
	-0.57506	-8.39587	-0.49043	-0.8535	-0.49044	-1.2865	-0.48982	-2.02483	-0.49043	-2.59545
	-0.57755	-6.43489	-0.49286	-1.02213	-0.49294	-1.4991	-0.49228	-2.1937	-0.49292	-2.75543
	-0.58001	-4.7469	-0.49529	-1.17273	-0.49532	-1.74339	-0.49472	-2.39393	-0.49528	-2.93675
	-0.58252	-3.56421	-0.49791	-1.32257	-0.49781	-2.02204	-0.49719	-2.67547	-0.49774	-3.20215
	-0.58496	-2.76591	-0.50052	-1.42983	-0.50018	-2.28562	-0.49961	-3.02371	-0.50027	-3.54053
	-0.58744	-2.2474	-0.50305	-1.49712	-0.50269	-2.50812	-0.50213	-3.41617	-0.50268	-3.947
	-0.58992	-1.92431	-0.50549	-1.5613	-0.50516	-2.66128	-0.50453	-3.81795	-0.50517	-4.40782
	-0.59239	-1.70859	-0.50796	-1.67482	-0.50763	-2.75014	-0.50701	-4.16428	-0.50764	-4.85419
	-0.59487	-1.52794	-0.51043	-1.90413	-0.51012	-2.91236	-0.50943	-4.45135	-0.5101	-5.27176
	-0.59734	-1.37856	-0.51288	-2.28539	-0.51256	-3.18476	-0.51198	-4.70333	-0.5126	-5.65402
	-0.59975	-1.25548	-0.51539	-2.8655	-0.51506	-3.63442	-0.51449	-4.99976	-0.51509	-6.03362
	-0.60226	-1.15137	-0.51781	-3.67918	-0.51749	-4.27099	-0.51691	-5.40738	-0.51748	-6.44884
	-0.60471	-1.053	-0.52031	-4.74256	-0.51997	-5.13136	-0.51937	-5.98226	-0.51999	-6.97428
	-0.60714	-0.95726	-0.52271	-5.98191	-0.52243	-6.20675	-0.52178	-6.75231	-0.52248	-7.66204
	-0.60968	-0.86393	-0.52519	-7.29006	-0.52492	-7.44644	-0.52425	-7.73276	-0.52496	-8.54253
	-0.61209	-0.80809	-0.52766	-8.54208	-0.52738	-8.75436	-0.52672	-8.87763	-0.52741	-9.58868
	-0.6145	-0.77473	-0.53017	-9.64792	-0.52986	-10.0546	-0.5292	-10.1285	-0.52987	-10.7597
	-0.61701	-0.75552	-0.5326	-10.493	-0.5323	-11.2907	-0.53167	-11.427	-0.53232	-12.0082
	-0.61943	-0.73865	-0.53501	-10.9906	-0.53473	-12.3747	-0.53416	-12.6998	-0.53473	-13.2661
	-0.6219	-0.72935	-0.53753	-11.1827	-0.53716	-13.2997	-0.53671	-14.0042	-0.53731	-14.5935
	-0.62438	-0.72132	-0.53995	-10.9714	-0.53964	-13.9856	-0.53935	-15.2022	-0.53995	-15.8897
	-0.62684	-0.70533	-0.54241	-10.3057	-0.54243	-14.4078	-0.54185	-16.2458	-0.54241	-17.0565
	-0.62931	-0.7003	-0.54488	-9.36047	-0.54495	-14.6034	-0.54435	-17.1316	-0.54488	-18.1147
	-0.63185	-0.69858	-0.5474	-8.50456	-0.5474	-14.5132	-0.54675	-17.8271	-0.54737	-19.0282
	-0.63448	-0.69537	-0.54982	-8.10496	-0.54985	-14.1776	-0.54922	-18.3564	-0.54979	-19.7844
	-0.6369	-0.69536	-0.5523	-8.32255	-0.55234	-13.6669	-0.55172	-18.7303	-0.55233	-20.391
	-0.63934	-0.69301	-0.55479	-8.97194	-0.55485	-13.159	-0.55422	-18.9425	-0.55484	-20.9012
	-0.64185	-0.69045	-0.55727	-9.73586	-0.55727	-12.8028	-0.55666	-18.9561	-0.55729	-21.2508
	-0.64433	-0.6901	-0.5597	-10.5107	-0.55974	-12.7951	-0.55913	-18.8573	-0.55975	-21.4514
	-0.64677	-0.69417	-0.56218	-11.2654	-0.56216	-13.1493	-0.5616	-18.6874	-0.5622	-21.5266
	-0.64925	-0.69856	-0.56468	-12.011	-0.56468	-13.7705	-0.56406	-18.5023	-0.56466	-21.5365
	-0.65124	-0.69381	-0.56711	-12.7331	-0.56714	-14.5106	-0.56652	-18.3861	-0.56714	-21.5019
	-0.65213	-0.69236	-0.56959	-13.4526	-0.56964	-15.2903	-0.56899	-18.4525	-0.56961	-21.4719
	-0.65063	-0.67001	-0.57225	-14.2021	-0.57206	-16.0718	-0.57147	-18.7371	-0.57205	-21.511
	-0.648	-0.64907	-0.57481	-14.9483	-0.57452	-16.8187	-0.57392	-19.188	-0.57449	-21.6518
	-0.64548	-0.62375	-0.57722	-15.7239	-0.57694	-17.5634	-0.57631	-19.7981	-0.57694	-21.9799
	-0.64311	-0.60602	-0.5797	-16.4396	-0.57937	-18.288	-0.5788	-20.503	-0.5794	-22.4583
	-0.64059	-0.59108	-0.58222	-16.9565	-0.5819	-19.0095	-0.58122	-21.2606	-0.58187	-23.0558
	-0.63811	-0.57734	-0.58468	-17.164	-0.58435	-19.7387	-0.58379	-22.0427	-0.58433	-23.7331
	-0.6357	-0.5607	-0.58715	-16.9843	-0.58683	-20.4228	-0.5862	-22.8043	-0.58683	-24.4577
	-0.63323	-0.54549	-0.58959	-16.3523	-0.58928	-21.0316	-0.5887	-23.5437	-0.58927	-25.2023
	-0.63052	-0.53378	-0.59207	-15.26	-0.59177	-21.4811	-0.59115	-24.2617	-0.59174	-25.9458
	-0.62807	-0.5261	-0.59456	-13.7985	-0.59418	-21.7025	-0.59362	-24.9656	-0.59427	-26.6755
	-0.62561	-0.51258	-0.59706	-12.0537	-0.59675	-21.6332	-0.59613	-25.6139	-0.59672	-27.376
	-0.62309	-0.50129	-0.59947	-10.1447	-0.59916	-21.2427	-0.59855	-26.2035	-0.59916	-28.0375
	-0.62065	-0.49592	-0.60192	-8.37127	-0.60162	-20.5147	-0.601	-26.6956	-0.60161	-28.6464
	-0.61822	-0.48356	-0.60455	-6.94325	-0.60409	-19.4712	-0.60348	-27.0448	-0.60408	-29.1913
	-0.6157	-0.47493	-0.60717	-5.89587	-0.60658	-18.1555	-0.60592	-27.1991	-0.6066	-29.6192
	-0.61326	-0.46787	-0.60963	-5.06544	-0.609	-16.5871	-0.6084	-27.1245	-0.60903	-29.9122
	-0.61086	-0.45722	-0.61206	-4.39464	-0.61151	-14.8006	-0.61091	-26.7968	-0.61149	-30.0186
	-0.60838	-0.45019	-0.61446	-3.8593	-0.61388	-12.8806	-0.61331	-26.183	-0.61386	-29.8929
	-0.6059	-0.44693	-0.61697	-3.43845	-0.61635	-11.0993	-0.61575	-25.3229	-0.61642	-29.5648
	-0.60346	-0.43944	-0.61943	-3.12519	-0.61878	-9.62881	-0.61823	-24.2303	-0.61883	-29.002
	-0.60099	-0.43052	-0.62191	-2.88352	-0.62128	-8.47232	-0.62073	-22.9276	-0.62132	-28.1987
	-0.59853	-0.423	-0.62439	-2.67598	-0.62376	-7.51952	-0.62315	-21.405	-0.62378	-27.1883
	-0.59606	-0.41707	-0.62687	-2.49911	-0.6265	-6.63613	-0.62563	-19.7187	-0.62626	-25.9853
	-0.59361	-0.40852	-0.6293	-2.33976	-0.62932	-5.86131	-0.62815	-17.9225	-0.62868	-24.606
	-0.59117	-0.40017	-0.63185	-2.19108	-0.63183	-5.27748	-0.63056	-16.0971	-0.63118	-23.0942
	-0.58866	-0.39382	-0.63445	-2.06136	-0.63445	-4.78307	-0.63321	-14.4192	-0.63384	-21.4759
	-0.58621	-0.38549	-0.63693	-1.94994	-0.63688	-4.38194	-0.63567	-12.9073	-0.6363	-19.7221
	-0.58372	-0.38024	-0.6394	-1.83036	-0.6393	-4.06511	-0.63815	-11.6477	-0.6388	-17.9829
	-0.58127	-0.37352	-0.64183	-1.72397	-0.64181	-3.80304	-0.64059	-10.5685	-0.64125	-16.3678
	-0.57879	-0.36616	-0.64431	-1.62142	-0.64432	-3.57793	-0.64307	-9.60994	-0.64371	-14.9202
	-0.57635	-0.35974	-0.64679	-1.52975	-0.64677	-3.38323	-0.64559	-8.73157	-0.64621	-13.6447
	-0.57389	-0.35286	-0.64924	-1.45847	-0.64924	-3.20412	-0.64803	-7.94315	-0.64869	-12.5249
	-0.57146	-0.34423	-0.65168	-1.38714	-0.6517	-3.03718	-0.6505	-7.2598	-0.65109	-11.5433
	-0.569	-0.33832	-0.65412	-1.33013	-0.65412	-2.88516	-0.65321	-6.64328	-0.6535	-10.6375
	-0.56654	-0.33195	-0.65657	-1.29625	-0.65653	-2.74213	-0.65594	-6.14032	-0.65598	-9.82359
	-0.56406	-0.32625	-0.65902	-1.27925	-0.659	-2.62184	-0.65843	-5.74296	-0.65847	-9.08876
	-0.56159	-0.31828	-0.66152	-1.25387	-0.6615	-2.51013	-0.66093	-5.42223	-0.66086	-8.4714
	-0.55913	-0.31046	-0.66396	-1.22584	-0.66397	-2.38864	-0.66338	-5.13634	-0.66337	-7.88109
	-0.55665	-0.30247	-0.66646	-1.20542	-0.66647	-2.2709	-0.66586	-4.8846	-0.66588	-7.35461
	-0.55424	-0.29598	-0.66893	-1.18604	-0.6689	-2.1634	-0.66831	-4.65847	-0.66831	-6.89472
	-0.55168	-0.28958	-0.6714	-1.16967	-0.67141	-2.07587	-0.67072	-4.45005	-0.67111	-6.50251
	-0.54921	-0.27968	-0.67391	-1.1528	-0.6738	-2.01013	-0.6733	-4.26569	-0.67387	-6.16042
	-0.54676	-0.27134	-0.67634	-1.14288	-0.6763	-1.9474	-0.67573	-4.07708	-0.67634	-5.87156
	-0.54432	-0.26314	-0.67879	-1.13208	-0.67878	-1.85381	-0.67817	-3.90458	-0.67882	-5.61419
	-0.54178	-0.25492	-0.68131	-1.12532	-0.68121	-1.80039	-0.68061	-3.75104	-0.68123	-5.38214
	-0.53936	-0.2462	-0.68373	-1.11622	-0.68373	-1.76425	-0.68311	-3.61109	-0.68375	-5.16947
	-0.5369	-0.23742	-0.68623	-1.12295	-0.68617	-1.72414	-0.68553	-3.47744	-0.68619	-4.96735
	-0.53444	-0.22804	-0.68864	-1.10835	-0.68864	-1.70003	-0.68802	-3.35073	-0.68866	-4.78362
	-0.53201	-0.21945	-0.6911	-1.09795	-0.6911	-1.67199	-0.69049	-3.22324	-0.69112	-4.60704
	-0.52955	-0.20745	-0.69351	-1.08934	-0.69355	-1.64019	-0.69289	-3.09801	-0.69353	-4.4299
	-0.52705	-0.1963	-0.696	-1.08185	-0.69603	-1.6157	-0.69534	-2.97965	-0.69601	-4.26859
	-0.52461	-0.18476	-0.69846	-1.07881	-0.69845	-1.59952	-0.69785	-2.8723	-0.69845	-4.12194
	-0.52215	-0.17468	-0.70074	-1.07287	-0.7009	-1.57825	-0.70031	-2.77936	-0.70093	-3.98129
	-0.5197	-0.15891	-0.70201	-1.06999	-0.70334	-1.56571	-0.70279	-2.70048	-0.70339	-3.84714
	-0.51724	-0.14488	-0.70058	-1.00909	-0.7059	-1.5559	-0.70528	-2.66242	-0.70585	-3.71899
	-0.51477	-0.12932	-0.69812	-0.95218	-0.70831	-1.53963	-0.70768	-2.57994	-0.70833	-3.5997
	-0.51229	-0.11543	-0.69566	-0.90903	-0.7108	-1.52763	-0.71019	-2.51439	-0.71084	-3.48928
	-0.50982	-0.09437	-0.69323	-0.86822	-0.71329	-1.52573	-0.71268	-2.46145	-0.71335	-3.40291
	-0.50177	-0.00756	-0.69082	-0.83402	-0.71572	-1.51049	-0.71513	-2.41641	-0.71582	-3.29018
	-0.49383	0.09185	-0.68831	-0.79858	-0.7182	-1.49701	-0.71758	-2.3797	-0.71826	-3.20166
	-0.49134	0.13238	-0.68585	-0.77029	-0.72068	-1.48835	-0.72003	-2.34668	-0.72066	-3.13366
	-0.48891	0.18197	-0.6834	-0.74582	-0.72315	-1.48263	-0.72253	-2.31603	-0.72312	-3.06584
	-0.48645	0.24331	-0.68094	-0.7201	-0.72566	-1.47815	-0.72498	-2.28853	-0.72564	-3.00916
	-0.48395	0.32282	-0.67835	-0.6984	-0.7281	-1.47117	-0.72748	-2.26137	-0.7281	-2.96067
	-0.48152	0.43392	-0.67569	-0.68162	-0.73054	-1.47627	-0.72994	-2.24512	-0.73054	-2.90863
	-0.47907	0.59696	-0.67324	-0.66231	-0.73298	-1.46163	-0.73234	-2.22742	-0.73298	-2.86773
	-0.47656	0.8491	-0.67075	-0.64145	-0.73542	-1.45944	-0.73481	-2.21704	-0.73545	-2.83333
	-0.47398	1.28257	-0.66832	-0.62332	-0.73792	-1.45211	-0.73727	-2.19331	-0.73788	-2.80326
	-0.47135	1.97303	-0.66585	-0.60588	-0.74032	-1.4485	-0.73971	-2.17935	-0.74036	-2.77008
	-0.46887	2.9286	-0.66336	-0.59495	-0.74282	-1.4468	-0.74227	-2.15821	-0.74285	-2.74161
	-0.46639	4.1915	-0.6609	-0.57408	-0.7453	-1.44762	-0.74467	-2.14957	-0.74529	-2.7153
	-0.46394	5.63436	-0.65839	-0.55703	-0.74773	-1.4474	-0.74722	-2.13491	-0.74777	-2.68818
	-0.46147	7.07561	-0.65596	-0.54097	-0.75026	-1.44611	-0.74962	-2.12223	-0.75025	-2.67285
	-0.45903	8.37977	-0.65349	-0.52522	-0.75184	-1.44064	-0.75157	-2.11474	-0.75172	-2.66395
	-0.45651	9.49103	-0.65109	-0.51858	-0.75224	-1.44516	-0.75222	-2.10629	-0.75226	-2.66255
	-0.45411	10.3654	-0.64858	-0.50739	-0.75085	-1.35351	-0.75085	-1.94924	-0.75086	-2.45902
	-0.45159	11.0251	-0.64615	-0.49057	-0.74838	-1.26871	-0.7484	-1.81458	-0.74838	-2.28205
	-0.44916	11.4375	-0.64371	-0.48663	-0.74595	-1.20176	-0.74595	-1.71339	-0.7459	-2.14877
	-0.44674	11.6001	-0.64119	-0.47685	-0.74345	-1.14786	-0.74346	-1.62617	-0.74347	-2.03421
	-0.44421	11.5189	-0.63876	-0.45839	-0.74096	-1.10512	-0.74097	-1.54912	-0.74101	-1.9317
	-0.44176	11.142	-0.63629	-0.44474	-0.73849	-1.055	-0.7385	-1.4844	-0.73849	-1.84172
	-0.43931	10.432	-0.63383	-0.43164	-0.73604	-1.01203	-0.73608	-1.43213	-0.73605	-1.76146
	-0.43688	9.31772	-0.6312	-0.42025	-0.73357	-0.98024	-0.73358	-1.36804	-0.73361	-1.68658
	-0.43435	7.80617	-0.6287	-0.41275	-0.73114	-0.94173	-0.73118	-1.31342	-0.73114	-1.62225
	-0.43192	5.98283	-0.62621	-0.40488	-0.7287	-0.90578	-0.72871	-1.26315	-0.72869	-1.56137
	-0.42945	4.16481	-0.62374	-0.39477	-0.72623	-0.87827	-0.72625	-1.21611	-0.72624	-1.49959
	-0.427	2.80257	-0.62125	-0.38861	-0.72378	-0.86364	-0.72383	-1.17744	-0.7238	-1.44441
	-0.42448	1.9015	-0.61879	-0.37858	-0.7213	-0.83004	-0.72133	-1.13516	-0.72133	-1.39202
	-0.42206	1.30886	-0.61636	-0.36771	-0.71881	-0.80274	-0.71886	-1.09749	-0.71886	-1.34285
	-0.41958	0.94723	-0.6139	-0.36037	-0.71642	-0.77812	-0.7164	-1.05842	-0.71636	-1.29916
	-0.41701	0.71824	-0.61147	-0.35161	-0.71389	-0.75641	-0.71394	-1.02457	-0.7139	-1.25733
	-0.41441	0.56647	-0.60901	-0.34909	-0.71135	-0.73407	-0.71142	-0.9948	-0.71143	-1.2152
	-0.41193	0.4674	-0.60653	-0.33835	-0.70861	-0.71594	-0.70895	-0.96521	-0.70898	-1.17699
	-0.40946	0.37642	-0.60409	-0.32816	-0.70619	-0.69724	-0.70649	-0.94292	-0.70643	-1.14067
	-0.40702	0.29085	-0.60163	-0.31989	-0.70374	-0.68172	-0.70401	-0.91267	-0.70403	-1.11362
	-0.40451	0.2193	-0.59912	-0.31179	-0.70123	-0.66608	-0.70152	-0.89435	-0.70155	-1.08016
	-0.40206	0.16636	-0.59668	-0.304	-0.69876	-0.64759	-0.69906	-0.87576	-0.69909	-1.04813
	-0.3996	0.14176	-0.59421	-0.29864	-0.69629	-0.63476	-0.69663	-0.8536	-0.69662	-1.01941
	-0.39715	0.12441	-0.59176	-0.29014	-0.69383	-0.61904	-0.69415	-0.83626	-0.69418	-0.98924
	-0.39461	0.11586	-0.58925	-0.28411	-0.69139	-0.60483	-0.69164	-0.80469	-0.69173	-0.95992
	-0.39219	0.10939	-0.5868	-0.27775	-0.68894	-0.59423	-0.68928	-0.77889	-0.68922	-0.93045
	-0.38966	0.10545	-0.58437	-0.27295	-0.68647	-0.579	-0.68677	-0.75474	-0.68679	-0.9038
	-0.38725	0.1034	-0.58189	-0.26346	-0.68405	-0.56389	-0.68418	-0.73479	-0.68434	-0.87703
	-0.38475	0.10404	-0.57941	-0.25649	-0.68155	-0.54999	-0.68157	-0.72071	-0.68185	-0.85268
	-0.38232	0.10214	-0.57692	-0.24964	-0.67909	-0.54272	-0.67906	-0.69917	-0.67941	-0.82957
	-0.37982	0.103	-0.57444	-0.24086	-0.6766	-0.53122	-0.67666	-0.6828	-0.67691	-0.80749
	-0.37739	0.10362	-0.57207	-0.23393	-0.67415	-0.51568	-0.67415	-0.66707	-0.67452	-0.78954
	-0.37494	0.10247	-0.56963	-0.22496	-0.67168	-0.50075	-0.67169	-0.64783	-0.672	-0.76622
	-0.37246	0.10564	-0.56709	-0.21807	-0.66921	-0.49048	-0.66924	-0.63165	-0.66954	-0.74191
	-0.36998	0.10761	-0.5647	-0.21031	-0.6667	-0.47902	-0.66679	-0.61591	-0.66647	-0.72606
	-0.36758	0.10939	-0.56212	-0.20469	-0.66427	-0.46724	-0.66428	-0.59802	-0.664	-0.71043
	-0.36504	0.11168	-0.55973	-0.20022	-0.66181	-0.46293	-0.6618	-0.58338	-0.6615	-0.6868
	-0.36263	0.11287	-0.55725	-0.19075	-0.65934	-0.45212	-0.65931	-0.56938	-0.65904	-0.67219
	-0.36013	0.11487	-0.55479	-0.18334	-0.65693	-0.44457	-0.65688	-0.55394	-0.65657	-0.65598
	-0.35768	0.11717	-0.55231	-0.17355	-0.65442	-0.43202	-0.65441	-0.53789	-0.65412	-0.63626
	-0.35521	0.12109	-0.54984	-0.16829	-0.65203	-0.42089	-0.65199	-0.52566	-0.65169	-0.62127
	-0.35279	0.12301	-0.54735	-0.15916	-0.64957	-0.41227	-0.64954	-0.51172	-0.64925	-0.60323
	-0.35032	0.1252	-0.54493	-0.14938	-0.64708	-0.40061	-0.64709	-0.50069	-0.64676	-0.58576
	-0.3478	0.12875	-0.54246	-0.1399	-0.64459	-0.39296	-0.64461	-0.4917	-0.64435	-0.5708
	-0.34532	0.1344	-0.53996	-0.13065	-0.64213	-0.38491	-0.64211	-0.47861	-0.64182	-0.5522
	-0.34286	0.13951	-0.53751	-0.12208	-0.63965	-0.37587	-0.6397	-0.46373	-0.63938	-0.53705
	-0.3404	0.14636	-0.53503	-0.1126	-0.63722	-0.36831	-0.63723	-0.45003	-0.6369	-0.52274
	-0.33793	0.15589	-0.53262	-0.1032	-0.63475	-0.35975	-0.63472	-0.43862	-0.63447	-0.50727
	-0.33553	0.16187	-0.53013	-0.0944	-0.63216	-0.34836	-0.63216	-0.42066	-0.63188	-0.49087
	-0.33303	0.18018	-0.52766	-0.08186	-0.62959	-0.34167	-0.6296	-0.4117	-0.62926	-0.48196
	-0.33055	0.20099	-0.52524	-0.07036	-0.62716	-0.33452	-0.62715	-0.40115	-0.62686	-0.4708
	-0.32814	0.23136	-0.52273	-0.05897	-0.62468	-0.32844	-0.62468	-0.39078	-0.62438	-0.45413
	-0.32565	0.2849	-0.52032	-0.04614	-0.62223	-0.32237	-0.62219	-0.38299	-0.62195	-0.44103
	-0.3232	0.36313	-0.51783	-0.03318	-0.61975	-0.31362	-0.61973	-0.37075	-0.61943	-0.4294
	-0.32072	0.51388	-0.5154	-0.01905	-0.61726	-0.3065	-0.61727	-0.3598	-0.61697	-0.41479
	-0.31832	0.78446	-0.51285	-0.00401	-0.61478	-0.30128	-0.61477	-0.34931	-0.61452	-0.40088
	-0.31568	1.25937	-0.51037	0.01282	-0.61238	-0.29207	-0.61237	-0.34086	-0.61204	-0.39012
	-0.31307	1.99023	-0.50795	0.03062	-0.60992	-0.28816	-0.60991	-0.3307	-0.60962	-0.37594
	-0.3106	2.85653	-0.50552	0.04936	-0.60748	-0.27885	-0.60743	-0.3213	-0.60716	-0.36386
	-0.30815	3.81895	-0.50304	0.06875	-0.60496	-0.2704	-0.60498	-0.31109	-0.60472	-0.35167
	-0.30566	4.8092	-0.50052	0.08991	-0.60253	-0.26306	-0.60253	-0.29912	-0.60219	-0.33801
	-0.3032	5.75495	-0.49808	0.11252	-0.60005	-0.25521	-0.60005	-0.28914	-0.59971	-0.32743
	-0.30073	6.64943	-0.49562	0.1387	-0.5976	-0.25011	-0.5976	-0.28061	-0.59729	-0.31718
	-0.29831	7.41475	-0.4932	0.16296	-0.59517	-0.24212	-0.59515	-0.27177	-0.59482	-0.30361
	-0.29588	7.71811	-0.49075	0.19135	-0.59265	-0.23559	-0.59266	-0.26241	-0.59239	-0.29038
	-0.29335	7.32636	-0.48824	0.22374	-0.59025	-0.22925	-0.5902	-0.25345	-0.5899	-0.27982
	-0.29092	5.86057	-0.48576	0.26241	-0.58775	-0.22115	-0.58771	-0.24548	-0.58741	-0.2704
	-0.28851	3.7017	-0.4833	0.30729	-0.58526	-0.21459	-0.58526	-0.23691	-0.58495	-0.25834
	-0.28602	1.99063	-0.48085	0.36528	-0.58278	-0.20818	-0.58282	-0.22839	-0.58251	-0.2475
	-0.28356	1.26287	-0.47838	0.44392	-0.58029	-0.20116	-0.58032	-0.21904	-0.58001	-0.23692
	-0.28111	0.83713	-0.47596	0.55134	-0.57785	-0.19577	-0.57781	-0.21064	-0.57753	-0.22568
	-0.27846	0.61615	-0.47349	0.71143	-0.57538	-0.18852	-0.57536	-0.20122	-0.57505	-0.21543
	-0.27581	0.49017	-0.47103	0.93971	-0.57299	-0.1823	-0.57298	-0.19314	-0.57267	-0.20597
	-0.27335	0.38984	-0.46836	1.3063	-0.57049	-0.17616	-0.57052	-0.18307	-0.57025	-0.19512
	-0.27088	0.31375	-0.46576	1.85459	-0.56808	-0.16826	-0.56804	-0.17628	-0.56775	-0.18443
	-0.26844	0.26403	-0.46331	2.59599	-0.56559	-0.16155	-0.56558	-0.16487	-0.56525	-0.17116
	-0.26594	0.23781	-0.4608	3.60462	-0.5631	-0.15488	-0.56312	-0.15719	-0.56282	-0.16168
	-0.26349	0.22567	-0.4584	4.88976	-0.56064	-0.14852	-0.56066	-0.14625	-0.56032	-0.15002
	-0.26102	0.21766	-0.45591	6.39274	-0.55818	-0.1434	-0.55819	-0.1368	-0.5579	-0.13678
	-0.2586	0.21179	-0.4535	8.0052	-0.55574	-0.1344	-0.5557	-0.12601	-0.55543	-0.12589
	-0.25619	0.20614	-0.45105	9.63372	-0.55323	-0.12613	-0.55326	-0.11305	-0.55291	-0.11596
	-0.25369	0.20405	-0.44857	11.2086	-0.55078	-0.11996	-0.55076	-0.10406	-0.55048	-0.10447
	-0.2512	0.20154	-0.4461	12.705	-0.54824	-0.11824	-0.54835	-0.09276	-0.54797	-0.09048
	-0.24875	0.19472	-0.4435	14.2045	-0.5458	-0.10666	-0.54587	-0.083	-0.54553	-0.07688
	-0.24626	0.1981	-0.44088	15.5841	-0.54337	-0.09822	-0.54337	-0.07046	-0.54301	-0.0626
	-0.24382	0.19713	-0.43837	16.6939	-0.54087	-0.08891	-0.5409	-0.06002	-0.54054	-0.04768
	-0.24137	0.19546	-0.43595	17.6814	-0.53845	-0.07922	-0.53844	-0.04776	-0.53813	-0.03552
	-0.23891	0.19463	-0.43346	18.5431	-0.53592	-0.06812	-0.53593	-0.03664	-0.53566	-0.02434
	-0.23637	0.19476	-0.431	19.271	-0.53349	-0.05884	-0.53349	-0.02698	-0.53326	-0.00915
	-0.23393	0.19212	-0.42852	19.8494	-0.53108	-0.04954	-0.53108	-0.01224	-0.53079	0.00792
	-0.23149	0.1926	-0.42603	20.288	-0.5286	-0.03943	-0.52862	0.00227	-0.52829	0.02475
	-0.22898	0.19186	-0.42358	20.5934	-0.52613	-0.02791	-0.52611	0.0174	-0.52586	0.04232
	-0.22647	0.1949	-0.42112	20.7264	-0.52367	-0.01668	-0.52365	0.03332	-0.52334	0.06253
	-0.22405	0.19171	-0.41869	20.6717	-0.52121	-0.00416	-0.52121	0.04875	-0.52089	0.08137
	-0.22156	0.19001	-0.41624	20.4189	-0.51874	0.00835	-0.51874	0.06479	-0.51843	0.1021
	-0.21911	0.18766	-0.41381	19.934	-0.51628	0.02141	-0.5163	0.0819	-0.51597	0.1241
	-0.21669	0.18714	-0.41134	19.2399	-0.51382	0.03611	-0.51379	0.10203	-0.51351	0.14659
	-0.21424	0.18684	-0.40884	18.3192	-0.51134	0.05154	-0.51138	0.1232	-0.51098	0.17063
	-0.2118	0.18753	-0.40641	17.1277	-0.50889	0.06851	-0.50887	0.14426	-0.50859	0.19572
	-0.20932	0.18781	-0.40386	15.6814	-0.50643	0.08581	-0.50639	0.16741	-0.50606	0.22293
	-0.20686	0.19034	-0.40145	13.9964	-0.50397	0.10432	-0.50399	0.19184	-0.50366	0.25292
	-0.2044	0.1903	-0.399	12.1506	-0.50147	0.12228	-0.50146	0.2173	-0.50116	0.28319
	-0.20191	0.19016	-0.39653	10.2531	-0.49901	0.14333	-0.499	0.24475	-0.49868	0.31438
	-0.19946	0.18128	-0.39405	8.42078	-0.49656	0.16753	-0.4965	0.27445	-0.49621	0.3503
	-0.19698	0.16643	-0.39134	6.62192	-0.49412	0.18922	-0.49409	0.30537	-0.4938	0.38385
	-0.19452	0.15128	-0.38876	5.11128	-0.49171	0.21632	-0.49165	0.33923	-0.49135	0.42183
	-0.19203	0.13987	-0.3863	4.0874	-0.4892	0.24366	-0.48919	0.37487	-0.48892	0.46451
	-0.18955	0.13037	-0.3838	3.29657	-0.48673	0.27601	-0.48673	0.41245	-0.48643	0.507
	-0.18711	0.12417	-0.38135	2.70332	-0.48427	0.31255	-0.48427	0.45623	-0.48396	0.55425
	-0.18462	0.11885	-0.3789	2.24779	-0.48181	0.3566	-0.48178	0.5039	-0.4815	0.60684
	-0.18215	0.11583	-0.37645	1.89547	-0.47934	0.41097	-0.47934	0.55793	-0.47906	0.66581
	-0.17971	0.11275	-0.374	1.62556	-0.47687	0.48032	-0.4769	0.62617	-0.47658	0.73612
	-0.1773	0.11206	-0.37153	1.4197	-0.47445	0.57539	-0.47442	0.71264	-0.47405	0.81934
	-0.17481	0.11168	-0.36907	1.26357	-0.47196	0.70229	-0.47192	0.82094	-0.47166	0.91807
	-0.17238	0.11172	-0.36665	1.12938	-0.4695	0.88314	-0.46946	0.96248	-0.46917	1.04436
	-0.16989	0.11324	-0.36412	1.00871	-0.46704	1.13826	-0.467	1.15297	-0.46673	1.21354
	-0.16746	0.11306	-0.36166	0.89902	-0.46439	1.5392	-0.46439	1.43951	-0.46393	1.47825
	-0.16498	0.11349	-0.35925	0.80958	-0.46175	2.09447	-0.46172	1.83291	-0.46113	1.83403
	-0.16257	0.11501	-0.35677	0.73611	-0.45927	2.82454	-0.45924	2.33802	-0.45867	2.27757
	-0.16007	0.11768	-0.35425	0.67547	-0.45679	3.79781	-0.45682	3.0201	-0.45623	2.87447
	-0.15761	0.11991	-0.35178	0.62418	-0.45439	5.02685	-0.4544	3.91316	-0.4538	3.66388
	-0.15511	0.12184	-0.34923	0.58699	-0.45197	6.48321	-0.45199	5.05217	-0.45135	4.68691
	-0.15265	0.12436	-0.34655	0.57346	-0.4495	8.10629	-0.44947	6.43665	-0.4489	5.9532
	-0.15021	0.12828	-0.34409	0.57215	-0.44705	9.81647	-0.44706	8.0197	-0.44639	7.44172
	-0.14767	0.13243	-0.34163	0.57764	-0.44454	11.5259	-0.44452	9.73363	-0.44392	9.09824
	-0.14523	0.13781	-0.33914	0.59357	-0.44211	13.1815	-0.44209	11.4972	-0.44146	10.8532
	-0.1428	0.14437	-0.33676	0.61201	-0.43952	14.914	-0.43963	13.2716	-0.43902	12.658
	-0.14032	0.15455	-0.33426	0.6475	-0.43689	16.5145	-0.43706	15.2046	-0.43627	14.7291
	-0.13789	0.17159	-0.3318	0.69933	-0.43439	17.9176	-0.4344	17.0008	-0.43351	16.7318
	-0.13545	0.20288	-0.32934	0.76844	-0.43192	19.2121	-0.43195	18.5905	-0.431	18.4121
	-0.13294	0.21935	-0.32689	0.86498	-0.42942	20.3971	-0.42945	20.0997	-0.42856	20.0338
	-0.13047	0.21011	-0.32439	0.99542	-0.427	21.4842	-0.427	21.5278	-0.42605	21.5759
	-0.12807	0.20085	-0.32197	1.171	-0.42454	22.4794	-0.42455	22.8988	-0.42362	23.0487
	-0.12555	0.1944	-0.31935	1.45107	-0.42203	23.3758	-0.42205	24.2007	-0.42115	24.4497
	-0.12311	0.19065	-0.31674	1.84625	-0.41963	24.1796	-0.41954	25.4231	-0.41865	25.7847
	-0.12063	0.18799	-0.31431	2.38991	-0.41711	24.8934	-0.41713	26.573	-0.41621	27.0592
	-0.11815	0.18738	-0.31184	3.12619	-0.41468	25.4772	-0.41471	27.6325	-0.41381	28.2572
	-0.11567	0.18557	-0.30938	4.0345	-0.41227	25.959	-0.41232	28.6321	-0.41135	29.4092
	-0.11321	0.18497	-0.30688	5.0751	-0.40973	26.3431	-0.40973	29.5569	-0.40886	30.5055
	-0.11075	0.18559	-0.3044	6.183	-0.40733	26.5949	-0.40731	30.4027	-0.40634	31.5267
	-0.10831	0.18529	-0.30197	7.31345	-0.40479	26.7017	-0.40487	31.1697	-0.40394	32.4929
	-0.10585	0.18537	-0.29953	8.44456	-0.4024	26.6436	-0.40245	31.8524	-0.40144	33.3834
	-0.10341	0.18528	-0.29705	9.54764	-0.39991	26.416	-0.3999	32.4381	-0.39903	34.1885
	-0.1009	0.1844	-0.29463	10.6288	-0.39743	26.0159	-0.39748	32.92	-0.39655	34.9126
	-0.09852	0.18509	-0.29217	11.6851	-0.39495	25.4454	-0.395	33.3074	-0.39404	35.5782
	-0.096	0.1843	-0.28966	12.6392	-0.39251	24.6712	-0.39244	33.5598	-0.39158	36.1171
	-0.09356	0.18502	-0.28724	13.3983	-0.38999	23.6904	-0.38997	33.6831	-0.38909	36.5517
	-0.09106	0.18446	-0.28472	13.8815	-0.38757	22.5143	-0.38758	33.672	-0.3866	36.8815
	-0.08866	0.18382	-0.2823	14.0603	-0.38511	21.1393	-0.38507	33.5233	-0.38417	37.1021
	-0.08618	0.1826	-0.27985	13.7916	-0.38258	19.5413	-0.38266	33.2274	-0.38167	37.1971
	-0.08373	0.18159	-0.27736	12.9584	-0.38012	17.7417	-0.3801	32.777	-0.37923	37.1758
	-0.08124	0.18198	-0.27489	11.4699	-0.37766	15.8244	-0.37769	32.1597	-0.37679	37.0397
	-0.07871	0.18185	-0.27242	9.48316	-0.3753	13.8706	-0.37527	31.3636	-0.3743	36.7426
	-0.07625	0.1786	-0.26998	7.27174	-0.37281	11.9471	-0.3728	30.4221	-0.37186	36.3147
	-0.07375	0.17893	-0.26747	5.30594	-0.3703	10.0983	-0.3703	29.2787	-0.36942	35.7521
	-0.07136	0.17871	-0.265	3.87982	-0.3679	8.44237	-0.36788	27.9376	-0.36695	35.0425
	-0.06885	0.17884	-0.2626	2.98647	-0.36524	6.95765	-0.36542	26.4092	-0.3645	34.162
	-0.06639	0.17799	-0.26011	2.36968	-0.36263	5.69596	-0.36294	24.7295	-0.36201	33.0966
	-0.06393	0.17796	-0.25766	1.92777	-0.36014	4.81258	-0.36051	22.8952	-0.35953	31.8688
	-0.06147	0.17695	-0.25521	1.64559	-0.35768	4.12557	-0.35802	20.9539	-0.35713	30.4838
	-0.05907	0.17739	-0.25276	1.45448	-0.35524	3.58018	-0.35557	18.9785	-0.35463	28.9323
	-0.0566	0.17808	-0.25028	1.31228	-0.35272	3.13524	-0.35302	16.9873	-0.35208	27.2162
	-0.05417	0.17838	-0.24778	1.20737	-0.3503	2.78392	-0.35062	15.0229	-0.34968	25.3774
	-0.05166	0.17854	-0.24536	1.10586	-0.34781	2.50323	-0.34817	13.1982	-0.34722	23.4736
	-0.04921	0.1795	-0.24291	1.00748	-0.34531	2.28718	-0.34572	11.5322	-0.34471	21.5434
	-0.04675	0.17946	-0.24044	0.92992	-0.34283	2.12361	-0.3432	10.0299	-0.34231	19.6057
	-0.04428	0.17994	-0.23795	0.86693	-0.34039	2.00291	-0.34073	8.77467	-0.33986	17.6771
	-0.04181	0.18193	-0.23546	0.80241	-0.33796	1.91195	-0.33825	7.73923	-0.33735	15.8461
	-0.03932	0.18259	-0.23297	0.754	-0.33555	1.83611	-0.33584	6.90137	-0.33496	14.1574
	-0.03687	0.18271	-0.23057	0.72551	-0.33307	1.81303	-0.3328	6.00873	-0.33246	12.6437
	-0.03439	0.18334	-0.22801	0.70845	-0.33058	1.82	-0.33028	5.50987	-0.33002	11.3084
	-0.03192	0.18513	-0.22554	0.694	-0.32815	1.85832	-0.32781	5.12643	-0.32754	10.1788
	-0.02942	0.18636	-0.22311	0.68122	-0.32567	1.9376	-0.32538	4.85665	-0.32507	9.26201
	-0.02696	0.18579	-0.22067	0.67365	-0.32318	2.04882	-0.32292	4.66899	-0.32263	8.52551
	-0.02455	0.18645	-0.21817	0.65814	-0.32072	2.22348	-0.32044	4.57913	-0.32015	7.95206
	-0.02201	0.18539	-0.21559	0.65304	-0.3183	2.47819	-0.31795	4.6053	-0.31773	7.53048
	-0.01963	0.18494	-0.213	0.64969	-0.31586	2.82284	-0.31559	4.73975	-0.31524	7.25632
	-0.01718	0.18536	-0.21058	0.64525	-0.31335	3.32139	-0.31307	5.03535	-0.31281	7.17204
	-0.01474	0.18534	-0.20805	0.64125	-0.31091	3.9674	-0.31059	5.47652	-0.31035	7.26548
	-0.01224	0.18487	-0.2056	0.63065	-0.30846	4.77024	-0.30817	6.06679	-0.30785	7.55443
	-0.00979	0.18538	-0.20315	0.61682	-0.30598	5.73316	-0.30569	6.80598	-0.30537	8.04731
	-0.00729	0.18533	-0.2007	0.60108	-0.30348	6.81167	-0.30317	7.66537	-0.30296	8.7022
	-0.00483	0.18564	-0.19818	0.57882	-0.30105	7.97112	-0.30072	8.63077	-0.30045	9.50697
	-0.0024	0.18479	-0.19572	0.54794	-0.2986	9.1705	-0.29828	9.68284	-0.29797	10.4354
	-1.53911e-06	0.18596	-0.19328	0.52041	-0.29614	10.3449	-0.29588	10.7763	-0.2956	11.4373
	0.00246	0.18754	-0.19083	0.49403	-0.29371	11.5378	-0.29335	11.9574	-0.2931	12.5357
	0.00492	0.18906	-0.18838	0.47181	-0.29121	12.7133	-0.29094	13.1698	-0.29063	13.686
	0.00739	0.19003	-0.18585	0.44844	-0.28865	13.9439	-0.28833	14.5416	-0.2882	14.8719
	0.00987	0.19129	-0.18334	0.43259	-0.28601	15.202	-0.28573	15.9	-0.28572	16.0942
	0.01237	0.19254	-0.18093	0.42278	-0.28355	16.1868	-0.28322	17.1212	-0.28331	17.3204
	0.01481	0.19363	-0.17852	0.4055	-0.28112	17.0085	-0.2808	18.3012	-0.28077	18.5415
	0.0173	0.19425	-0.17606	0.40653	-0.27867	17.6044	-0.27834	19.4284	-0.27837	19.7473
	0.01969	0.19567	-0.17354	0.40239	-0.27613	17.9779	-0.27586	20.455	-0.27586	20.9222
	0.02214	0.19872	-0.17115	0.4049	-0.27368	18.1449	-0.27335	21.3227	-0.27336	22.0336
	0.02461	0.19986	-0.16865	0.40563	-0.27123	17.9804	-0.27093	22.0171	-0.2709	23.0367
	0.02709	0.20251	-0.16621	0.41293	-0.26872	17.456	-0.26846	22.5141	-0.26847	23.8972
	0.02957	0.20494	-0.16376	0.41556	-0.26633	16.567	-0.26598	22.893	-0.26598	24.5929
	0.03203	0.2065	-0.16127	0.414	-0.26377	15.2518	-0.2635	23.0423	-0.26345	25.1188
	0.03448	0.20969	-0.15881	0.41968	-0.26133	13.6601	-0.26103	22.9485	-0.26104	25.5127
	0.03698	0.21259	-0.15634	0.42469	-0.25889	11.8111	-0.25861	22.6379	-0.25858	25.7252
	0.03948	0.21592	-0.15389	0.43052	-0.25647	9.82379	-0.25612	22.0437	-0.25615	25.6994
	0.04193	0.21868	-0.15142	0.44089	-0.254	7.96258	-0.25369	21.1971	-0.25367	25.5056
	0.04435	0.22278	-0.1489	0.45594	-0.25123	6.14724	-0.25125	20.0489	-0.25118	25.0925
	0.04681	0.22768	-0.14647	0.46592	-0.24842	4.86228	-0.24877	18.6251	-0.24877	24.447
	0.04932	0.2327	-0.14398	0.48347	-0.24598	4.08751	-0.24633	17.0039	-0.24629	23.5815
	0.0518	0.23812	-0.1415	0.51111	-0.24348	3.49008	-0.24385	15.2553	-0.24385	22.4881
	0.05425	0.24482	-0.13911	0.54195	-0.24109	3.02188	-0.24142	13.4175	-0.24136	21.1883
	0.05671	0.25202	-0.13667	0.58901	-0.23856	2.66582	-0.23892	11.6143	-0.23892	19.7227
	0.05916	0.26056	-0.13423	0.64125	-0.23611	2.4038	-0.23638	10.0034	-0.23641	18.1253
	0.06157	0.27325	-0.13176	0.66745	-0.23361	2.20887	-0.23395	8.61419	-0.23398	16.4634
	0.06407	0.28659	-0.12928	0.67096	-0.23113	2.06502	-0.23148	7.51067	-0.23147	14.7769
	0.06651	0.30341	-0.12677	0.65647	-0.22869	1.95162	-0.22886	6.56882	-0.229	13.1062
	0.06895	0.3249	-0.12434	0.64155	-0.22621	1.85297	-0.22617	5.75512	-0.22649	11.5512
	0.07141	0.35006	-0.12187	0.62881	-0.22377	1.74433	-0.22372	5.16683	-0.22408	10.1916
	0.07388	0.38371	-0.11943	0.62429	-0.22127	1.63572	-0.2213	4.6666	-0.22162	9.05759
	0.07634	0.42802	-0.11691	0.61653	-0.21883	1.54409	-0.2188	4.24223	-0.21914	8.12631
	0.0789	0.49094	-0.11445	0.61255	-0.21646	1.46347	-0.21642	3.89163	-0.21673	7.33866
	0.08131	0.57121	-0.11202	0.61268	-0.21389	1.39868	-0.21389	3.61623	-0.21396	6.57246
	0.08383	0.68321	-0.10953	0.61449	-0.21145	1.33559	-0.21146	3.38347	-0.21115	5.89471
	0.08627	0.84543	-0.10708	0.61527	-0.20903	1.26921	-0.209	3.20132	-0.20865	5.41044
	0.08879	1.08141	-0.10458	0.61318	-0.20654	1.21644	-0.20652	3.03943	-0.2062	5.00161
	0.09137	1.45924	-0.10217	0.61422	-0.20407	1.17162	-0.20407	2.89606	-0.20376	4.65404
	0.09399	2.01637	-0.0997	0.60666	-0.20156	1.13529	-0.20166	2.76751	-0.2013	4.36204
	0.09645	2.77343	-0.09724	0.61082	-0.19917	1.09858	-0.19918	2.65856	-0.19882	4.11452
	0.09886	3.77389	-0.09479	0.61103	-0.19666	1.05138	-0.19662	2.54824	-0.19637	3.90446
	0.10133	4.9693	-0.09227	0.61019	-0.19417	0.99926	-0.19421	2.39653	-0.19385	3.70204
	0.10375	6.22289	-0.08989	0.61111	-0.19172	0.96033	-0.19175	2.23769	-0.19144	3.49758
	0.10622	7.42766	-0.0874	0.6059	-0.1893	0.92923	-0.18926	2.09783	-0.18891	3.29898
	0.10873	8.52461	-0.08495	0.60336	-0.18678	0.90122	-0.18676	1.97765	-0.18647	3.10403
	0.1112	9.46033	-0.08246	0.60104	-0.18433	0.87166	-0.18433	1.86755	-0.184	2.92588
	0.11361	10.2339	-0.07994	0.60937	-0.18192	0.84538	-0.18182	1.77311	-0.18154	2.77181
	0.11613	10.794	-0.07747	0.60141	-0.17939	0.81466	-0.17941	1.68749	-0.1791	2.62788
	0.11861	11.0847	-0.07504	0.5972	-0.17698	0.78993	-0.17697	1.6169	-0.1767	2.50662
	0.12104	10.9633	-0.07258	0.59466	-0.1745	0.77333	-0.17452	1.56906	-0.17422	2.4092
	0.12348	10.2923	-0.07005	0.59658	-0.17206	0.76014	-0.17204	1.52367	-0.17175	2.32066
	0.126	9.07842	-0.06759	0.59284	-0.16954	0.754	-0.16963	1.4879	-0.16927	2.24361
	0.12843	7.57959	-0.06514	0.59026	-0.16715	0.75096	-0.16713	1.45343	-0.16684	2.17159
	0.13095	6.23265	-0.06267	0.58996	-0.16467	0.74871	-0.1647	1.42061	-0.16441	2.09898
	0.13338	5.34592	-0.06026	0.58188	-0.16223	0.74978	-0.16221	1.39098	-0.16192	2.03884
	0.13586	4.82015	-0.05778	0.58777	-0.15974	0.75502	-0.15973	1.37037	-0.15947	1.99305
	0.13825	4.4792	-0.05534	0.58911	-0.15726	0.76347	-0.15728	1.36019	-0.15698	1.95817
	0.14074	4.2005	-0.05284	0.59034	-0.15485	0.77372	-0.15485	1.36171	-0.1545	1.93255
	0.1432	3.89213	-0.05039	0.59435	-0.15236	0.78809	-0.15232	1.37478	-0.15207	1.91882
	0.14564	3.52973	-0.04797	0.59356	-0.14986	0.80681	-0.14985	1.40029	-0.14955	1.91638
	0.14813	3.12517	-0.0455	0.59527	-0.1474	0.83575	-0.14742	1.42869	-0.1471	1.91752
	0.15055	2.71922	-0.04302	0.59839	-0.14491	0.86989	-0.14495	1.45302	-0.14462	1.9207
	0.15305	2.34517	-0.04055	0.60279	-0.14247	0.90096	-0.14247	1.47563	-0.14215	1.93232
	0.1555	2.02319	-0.03806	0.60287	-0.14003	0.92692	-0.14003	1.49624	-0.1397	1.94098
	0.15799	1.75937	-0.03562	0.60534	-0.13758	0.95583	-0.13759	1.52222	-0.13727	1.96268
	0.16046	1.54426	-0.03315	0.60955	-0.13516	1.00353	-0.1351	1.57228	-0.13482	2.00669
	0.16297	1.37133	-0.03071	0.61497	-0.13267	1.05563	-0.13266	1.63499	-0.13237	2.07207
	0.1654	1.22781	-0.02822	0.6157	-0.13019	1.08763	-0.13023	1.69088	-0.12992	2.14137
	0.16785	1.11646	-0.02575	0.61621	-0.12775	1.09593	-0.12778	1.71467	-0.12745	2.17495
	0.17034	1.02561	-0.02332	0.61582	-0.12526	1.09699	-0.1253	1.71192	-0.12499	2.17731
	0.17278	0.95248	-0.02082	0.61	-0.12283	1.09825	-0.12279	1.71268	-0.12253	2.17409
	0.17524	0.89284	-0.01835	0.61434	-0.12037	1.09294	-0.12036	1.72014	-0.12006	2.17611
	0.17766	0.84214	-0.01594	0.61413	-0.11786	1.08291	-0.11783	1.73329	-0.11757	2.18348
	0.18013	0.80079	-0.01349	0.61359	-0.11542	1.06998	-0.11541	1.7385	-0.11511	2.18853
	0.18259	0.76557	-0.01098	0.6181	-0.11294	1.06321	-0.11294	1.7369	-0.11266	2.19925
	0.18502	0.73392	-0.00853	0.61576	-0.11049	1.06134	-0.11052	1.73117	-0.11013	2.20982
	0.18754	0.70647	-0.00605	0.61667	-0.10803	1.06039	-0.10801	1.72662	-0.10769	2.21081
	0.19	0.6817	-0.00364	0.61783	-0.10547	1.0565	-0.10552	1.71715	-0.10522	2.20261
	0.19278	0.64882	-0.0012	0.60977	-0.10305	1.05571	-0.10303	1.7111	-0.10277	2.19177
	0.19555	0.624	0.00131	0.62168	-0.10065	1.0502	-0.10061	1.70032	-0.10034	2.17451
	0.19804	0.6053	0.00373	0.62527	-0.09812	1.04685	-0.09816	1.69042	-0.09789	2.16274
	0.20047	0.58733	0.00618	0.62967	-0.09568	1.05267	-0.09571	1.69462	-0.0954	2.16333
	0.203	0.56988	0.00871	0.63617	-0.09327	1.05127	-0.09326	1.69401	-0.09295	2.16103
	0.20546	0.5535	0.01114	0.63916	-0.0908	1.05081	-0.09079	1.69332	-0.0905	2.16081
	0.20788	0.53822	0.0136	0.64229	-0.0883	1.05139	-0.08832	1.69421	-0.088	2.15871
	0.21038	0.52364	0.01609	0.64675	-0.08585	1.04524	-0.08589	1.68518	-0.08553	2.15077
	0.21288	0.5102	0.01846	0.64327	-0.08343	1.04228	-0.08343	1.68079	-0.08311	2.14379
	0.21529	0.49602	0.0209	0.65574	-0.08096	1.04174	-0.08098	1.6824	-0.08061	2.14437
	0.21772	0.48345	0.02338	0.66194	-0.07846	1.04405	-0.07844	1.68618	-0.0781	2.14208
	0.22015	0.47203	0.02586	0.66892	-0.07595	1.03571	-0.07596	1.67246	-0.07566	2.1262
	0.22261	0.46127	0.02833	0.67708	-0.07351	1.03063	-0.07348	1.66523	-0.07321	2.11628
	0.22511	0.4517	0.03079	0.68238	-0.07104	1.0289	-0.07102	1.66281	-0.07076	2.1112
	0.22754	0.44146	0.03324	0.69041	-0.06858	1.02849	-0.06852	1.66203	-0.06823	2.10749
	0.23005	0.43257	0.03571	0.69876	-0.06611	1.02379	-0.06606	1.65276	-0.06579	2.09705
	0.2325	0.42448	0.03818	0.70769	-0.06362	1.02184	-0.06363	1.6468	-0.06332	2.09254
	0.23499	0.41714	0.04067	0.71574	-0.06118	1.01475	-0.06112	1.63866	-0.06082	2.07766
	0.23743	0.40954	0.0431	0.72405	-0.05871	1.01051	-0.05872	1.63167	-0.05844	2.0691
	0.23996	0.40279	0.04562	0.73646	-0.05628	1.0174	-0.05626	1.63645	-0.05595	2.07197
	0.24242	0.39577	0.04809	0.75126	-0.0538	1.0184	-0.05384	1.63798	-0.05354	2.07341
	0.24488	0.38994	0.05053	0.7625	-0.05136	1.0221	-0.05136	1.64093	-0.05105	2.07665
	0.24736	0.38397	0.05301	0.75826	-0.04888	1.0264	-0.04889	1.64575	-0.04859	2.07998
	0.24981	0.37884	0.05549	0.79022	-0.04646	1.02765	-0.04642	1.64453	-0.04609	2.07784
	0.25227	0.37392	0.05792	0.80767	-0.04398	1.02988	-0.04398	1.64552	-0.04363	2.07924
	0.2547	0.36882	0.06036	0.83357	-0.0415	1.03361	-0.04149	1.65077	-0.04121	2.08689
	0.25717	0.36442	0.06288	0.85932	-0.03901	1.03831	-0.03905	1.6589	-0.03866	2.09101
	0.25965	0.36044	0.06525	0.88805	-0.03656	1.03953	-0.03652	1.66004	-0.03624	2.0914
	0.26208	0.35673	0.06777	0.9247	-0.03412	1.04359	-0.0341	1.66259	-0.03378	2.09488
	0.26459	0.35294	0.0702	0.96304	-0.03161	1.04983	-0.03162	1.67047	-0.03129	2.10157
	0.26702	0.34908	0.07268	1.00993	-0.02916	1.05535	-0.0291	1.67784	-0.02879	2.10603
	0.2695	0.3454	0.07512	1.06855	-0.02666	1.05534	-0.02665	1.67836	-0.02637	2.10576
	0.27194	0.34218	0.07762	1.14916	-0.02423	1.05628	-0.02419	1.67876	-0.0239	2.10684
	0.27441	0.33952	0.0801	1.23469	-0.0218	1.05021	-0.02173	1.67477	-0.02141	2.09949
	0.27689	0.33597	0.08272	1.35815	-0.01935	1.04846	-0.01932	1.66796	-0.01901	2.09528
	0.2794	0.33302	0.08541	1.51763	-0.01687	1.05407	-0.01686	1.67455	-0.01656	2.10246
	0.28179	0.33043	0.08784	1.71334	-0.01444	1.05567	-0.0144	1.67685	-0.0141	2.10557
	0.28431	0.32793	0.09032	1.96063	-0.01197	1.05787	-0.01194	1.68191	-0.01163	2.11014
	0.28677	0.32544	0.09278	2.28093	-0.00948	1.06059	-0.00946	1.68589	-0.00916	2.11458
	0.28924	0.32295	0.09522	2.69658	-0.00703	1.05859	-0.00702	1.68539	-0.00666	2.11482
	0.29173	0.32063	0.09763	3.21445	-0.00456	1.06178	-0.00455	1.68911	-0.00423	2.11642
	0.29417	0.31815	0.10011	3.89346	-0.00206	1.0577	-0.0021	1.68672	-0.00179	2.1111
	0.29656	0.3165	0.10258	4.7375	0.0003176	1.05898	0.000316217	1.68306	0.000617702	2.11292
	0.29901	0.31412	0.10502	5.75939	0.00277	1.07158	0.00277	1.69932	0.00308	2.12852
	0.30152	0.31209	0.10746	6.95207	0.0052	1.07865	0.00522	1.712	0.00556	2.14259
	0.30395	0.31047	0.10995	8.25986	0.00772	1.08876	0.0077	1.72514	0.00804	2.15847
	0.30646	0.30857	0.1124	9.62419	0.01019	1.09632	0.01025	1.73695	0.0105	2.17465
	0.30889	0.30709	0.11487	10.9849	0.01272	1.10199	0.01266	1.74525	0.01298	2.18672
	0.31136	0.30522	0.11736	12.3141	0.01511	1.10888	0.01512	1.75665	0.01543	2.20105
	0.31381	0.30354	0.11986	13.585	0.01758	1.11176	0.01759	1.76267	0.01786	2.20758
	0.31624	0.30307	0.12244	14.9409	0.02002	1.11759	0.02	1.76977	0.02038	2.21891
	0.31871	0.30132	0.12503	16.141	0.02248	1.1336	0.0225	1.79103	0.02274	2.24347
	0.32117	0.30231	0.12753	17.1786	0.02495	1.14403	0.02491	1.80844	0.02526	2.26518
	0.32372	0.30085	0.13001	18.101	0.02737	1.15772	0.02737	1.82856	0.0277	2.29211
	0.32616	0.2984	0.13246	18.8902	0.02988	1.16879	0.02983	1.84948	0.03022	2.31703
	0.32862	0.29705	0.13494	19.5123	0.03227	1.17639	0.03229	1.86639	0.03263	2.33595
	0.33106	0.29497	0.13736	19.9148	0.03483	1.1905	0.03477	1.88614	0.03508	2.36056
	0.33357	0.29294	0.1398	20.1216	0.03728	1.20489	0.03723	1.90839	0.03755	2.39014
	0.33592	0.29141	0.14227	20.1068	0.03974	1.22199	0.03971	1.93388	0.04005	2.42122
	0.33841	0.29044	0.14473	19.8422	0.04217	1.23584	0.04223	1.95534	0.0425	2.45061
	0.34087	0.28923	0.1472	19.3352	0.04467	1.25299	0.04469	1.97971	0.04497	2.48181
	0.34332	0.288	0.14965	18.5957	0.04715	1.27442	0.04714	2.0104	0.04745	2.51944
	0.3458	0.28673	0.15212	17.7033	0.04964	1.29686	0.04965	2.04309	0.04993	2.55849
	0.34824	0.28565	0.15458	16.8026	0.05207	1.31597	0.05211	2.07388	0.05238	2.598
	0.3507	0.28467	0.15709	15.9522	0.05451	1.33623	0.05456	2.10783	0.05486	2.64065
	0.35318	0.28351	0.15955	15.1386	0.05699	1.35714	0.05697	2.14202	0.05733	2.68037
	0.35566	0.28231	0.16194	14.247	0.05941	1.38448	0.05942	2.17611	0.05974	2.72616
	0.35813	0.28109	0.16444	13.6186	0.06186	1.42467	0.06194	2.2316	0.06222	2.78997
	0.3606	0.28003	0.16696	12.8462	0.06436	1.46357	0.06429	2.28443	0.06469	2.85372
	0.36301	0.2792	0.16941	11.9072	0.06682	1.5103	0.06678	2.34716	0.06713	2.92643
	0.36554	0.27848	0.17184	10.8235	0.06926	1.56571	0.0693	2.41492	0.06959	3.00694
	0.36801	0.28028	0.17433	9.70216	0.07173	1.61822	0.07174	2.4847	0.07202	3.08713
	0.37049	0.27989	0.17674	8.5459	0.07418	1.68294	0.07423	2.56685	0.07453	3.18003
	0.3729	0.27568	0.1792	7.48036	0.07669	1.76687	0.07667	2.66572	0.07703	3.29481
	0.37532	0.27447	0.18187	6.38558	0.07918	1.86627	0.07918	2.78523	0.07952	3.42322
	0.3778	0.27285	0.18447	5.48224	0.08166	1.97449	0.08166	2.90728	0.08195	3.55378
	0.38026	0.27201	0.18693	4.87555	0.08412	2.1109	0.08412	3.05565	0.08445	3.70874
	0.38278	0.27119	0.18942	4.34632	0.08658	2.28346	0.08659	3.2363	0.08688	3.89503
	0.38522	0.27024	0.19188	3.91052	0.08908	2.4968	0.08909	3.45203	0.08934	4.11343
	0.38767	0.26929	0.19434	3.53866	0.09148	2.75728	0.09155	3.70325	0.09184	4.36547
	0.39012	0.26886	0.1968	3.22484	0.09399	3.08154	0.09398	4.00666	0.0943	4.66276
	0.39262	0.2677	0.19927	2.96469	0.09642	3.47801	0.09648	4.36345	0.09675	5.00266
	0.39509	0.26679	0.20172	2.73855	0.09882	3.95991	0.09883	4.7814	0.09919	5.4023
	0.39693	0.26596	0.20416	2.54101	0.10132	4.56833	0.10134	5.29841	0.10164	5.88818
	0.39775	0.2658	0.2067	2.36087	0.10379	5.29726	0.10379	5.90375	0.10404	6.45347
	0.39636	0.24189	0.20912	2.19886	0.10623	6.1671	0.10623	6.61676	0.10655	7.11209
	0.39391	0.22207	0.2116	2.05444	0.10877	7.19179	0.10873	7.44841	0.10906	7.87184
	0.3914	0.20715	0.21406	1.92875	0.1112	8.34845	0.11121	8.3936	0.11145	8.73521
	0.38892	0.19514	0.21649	1.80694	0.11366	9.62213	0.11368	9.46353	0.11396	9.71201
	0.38648	0.18472	0.21895	1.71034	0.11609	10.9775	0.11614	10.6507	0.11645	10.8034
	0.38399	0.17566	0.2214	1.6355	0.11856	12.373	0.11858	11.9425	0.11888	12.0014
	0.3815	0.16735	0.2239	1.56671	0.12129	13.8588	0.12106	13.3022	0.12137	13.2876
	0.37905	0.1603	0.22637	1.50026	0.12383	15.3843	0.12368	14.8695	0.12395	14.8066
	0.37656	0.15382	0.22883	1.44305	0.12631	16.7019	0.12626	16.4077	0.12664	16.3376
	0.3741	0.14767	0.23131	1.39189	0.1288	17.9702	0.12876	17.825	0.12906	17.7739
	0.37172	0.14218	0.23374	1.34692	0.13126	19.1824	0.13121	19.2114	0.13152	19.2012
	0.36929	0.13683	0.23627	1.30749	0.13373	20.3291	0.13372	20.5591	0.13401	20.6062
	0.36683	0.13229	0.23873	1.2687	0.13617	21.396	0.13619	21.8616	0.13645	21.9752
	0.36429	0.13584	0.24122	1.235	0.13863	22.3759	0.13856	23.1168	0.13886	23.3127
	0.36182	0.12475	0.24367	1.20305	0.14103	23.2714	0.14104	24.343	0.14133	24.6257
	0.35937	0.11954	0.24614	1.17404	0.14347	24.0473	0.14348	25.5155	0.14381	25.8952
	0.35693	0.11527	0.2486	1.14802	0.14595	24.6987	0.14595	26.6321	0.14624	27.1272
	0.35444	0.11134	0.25104	1.12322	0.14842	25.2129	0.14844	27.6909	0.14872	28.3143
	0.35198	0.1078	0.25352	1.1002	0.15084	25.5786	0.1509	28.6619	0.15121	29.4418
	0.34951	0.10437	0.25592	1.07652	0.15332	25.7978	0.1534	29.5406	0.15366	30.5122
	0.34707	0.101	0.25839	1.05774	0.15583	25.8699	0.15582	30.3268	0.15614	31.5047
	0.34456	0.09773	0.26087	1.04046	0.15827	25.7883	0.15827	31.012	0.15862	32.424
	0.34206	0.09465	0.26333	1.02356	0.16075	25.5735	0.16078	31.5921	0.16104	33.2553
	0.33961	0.09158	0.26578	1.00805	0.16316	25.2372	0.16319	32.0768	0.16351	33.9977
	0.33717	0.08878	0.26823	0.99292	0.16568	24.8135	0.16568	32.4695	0.16603	34.6552
	0.33469	0.08595	0.27071	0.97905	0.16815	24.3251	0.16814	32.7668	0.1685	35.2305
	0.33232	0.08365	0.27317	0.96519	0.17064	23.7902	0.17064	32.9549	0.17097	35.7195
	0.32984	0.08109	0.27569	0.95311	0.1731	23.215	0.17309	33.0522	0.17341	36.1291
	0.32735	0.07801	0.27815	0.94051	0.17555	22.5783	0.17554	33.0528	0.17585	36.4378
	0.32489	0.0755	0.2806	0.93011	0.178	21.874	0.17797	32.9762	0.17835	36.6714
	0.32211	0.07262	0.2831	0.91899	0.18043	21.0869	0.18046	32.8391	0.18075	36.8404
	0.31902	0.06962	0.28556	0.90957	0.18289	20.1939	0.1829	32.6361	0.18319	36.9423
	0.31503	0.06616	0.28804	0.89964	0.18536	19.1815	0.18535	32.3657	0.18568	36.9855
			0.29045	0.89033	0.1878	18.0314	0.18781	32.0349	0.18812	36.9667
			0.29296	0.88221	0.19033	16.7607	0.19027	31.6301	0.19057	36.8871
			0.29533	0.87138	0.19274	15.3874	0.19275	31.1554	0.19309	36.7537
			0.29785	0.86457	0.19523	13.9687	0.19524	30.5939	0.19553	36.5625
			0.30022	0.85624	0.19771	12.546	0.19771	29.9235	0.19808	36.3042
			0.30275	0.85021	0.20015	11.1861	0.20017	29.1157	0.20047	35.9607
			0.30524	0.8429	0.20263	9.96428	0.20261	28.1667	0.20298	35.5282
			0.3077	0.83596	0.20514	8.90224	0.20512	27.0719	0.20543	34.9918
			0.31017	0.8319	0.20755	7.98187	0.2076	25.83	0.20792	34.3542
			0.31261	0.82451	0.21006	7.1919	0.21008	24.4473	0.21036	33.5817
			0.31504	0.81752	0.21269	6.42193	0.21251	22.9573	0.21283	32.6735
			0.31751	0.81293	0.2153	5.77143	0.21501	21.3705	0.21527	31.6027
			0.31993	0.80681	0.21771	5.278	0.21739	19.735	0.21774	30.4093
			0.32244	0.80314	0.22016	4.85388	0.21989	18.0916	0.22021	29.0945
			0.3249	0.79826	0.22265	4.49009	0.2223	16.4778	0.22264	27.6691
			0.32735	0.79249	0.22513	4.18476	0.22471	14.9476	0.22511	26.1424
			0.32987	0.78651	0.22759	3.9123	0.22722	13.55	0.22757	24.5423
			0.33232	0.78269	0.23006	3.66982	0.22972	12.3049	0.23004	22.8819
			0.33474	0.77693	0.23248	3.4521	0.23219	11.2136	0.23249	21.2051
			0.33719	0.77348	0.23502	3.25742	0.23464	10.2631	0.23495	19.5598
			0.3396	0.76874	0.23748	3.07686	0.2372	9.4314	0.23743	17.9653
			0.34211	0.76587	0.23995	2.91152	0.23963	8.69628	0.23997	16.4702
			0.34456	0.76351	0.24247	2.75798	0.24207	8.0402	0.24241	15.0985
			0.34704	0.75734	0.24486	2.62593	0.24454	7.46676	0.2449	13.8676
			0.34953	0.75349	0.24734	2.49826	0.24705	6.95805	0.24734	12.7623
			0.35198	0.75067	0.24982	2.3854	0.24986	6.39687	0.2498	11.7771
			0.35441	0.74772	0.25232	2.28727	0.2526	5.94082	0.25226	10.8902
			0.35693	0.7439	0.25474	2.19558	0.25503	5.6013	0.25476	10.0968
			0.35937	0.74061	0.25716	2.12083	0.25741	5.30525	0.25717	9.39568
			0.36184	0.73701	0.25964	2.05385	0.25995	5.04423	0.25959	8.77814
			0.3643	0.73448	0.26207	1.99461	0.26241	4.80563	0.26207	8.22438
			0.36674	0.73102	0.26458	1.9429	0.26487	4.5915	0.26453	7.73859
			0.36922	0.72882	0.26701	1.8931	0.26734	4.38821	0.26703	7.30787
			0.37174	0.72643	0.26948	1.84912	0.26979	4.19934	0.26944	6.92708
			0.37413	0.72378	0.27197	1.81031	0.27223	4.02678	0.27224	6.48852
			0.37662	0.72035	0.27443	1.77249	0.27473	3.86188	0.27502	6.11408
			0.37908	0.71839	0.27691	1.73574	0.27718	3.70837	0.27749	5.83951
			0.38152	0.71671	0.27936	1.70294	0.27963	3.56145	0.27993	5.5915
			0.38396	0.71514	0.28181	1.67433	0.28214	3.42468	0.28246	5.35879
			0.38645	0.71322	0.2843	1.64775	0.2846	3.30109	0.28492	5.14488
			0.38894	0.71101	0.28678	1.62264	0.28711	3.1846	0.28739	4.94293
			0.39138	0.7088	0.28921	1.59704	0.28952	3.08131	0.28985	4.75224
			0.39392	0.70809	0.29168	1.5735	0.29204	2.99259	0.29229	4.57818
			0.39637	0.706	0.29414	1.54958	0.29445	2.90615	0.29476	4.40827
			0.39778	0.70642	0.29655	1.53144	0.29693	2.83768	0.29716	4.25518
			0.39602	0.57374	0.29907	1.51087	0.29936	2.77184	0.29962	4.11033
			0.39356	0.52116	0.30147	1.49305	0.3018	2.71446	0.30215	3.97472
			0.39108	0.48317	0.30397	1.47649	0.30428	2.66517	0.30459	3.85257
			0.38861	0.4515	0.30646	1.45926	0.30673	2.61448	0.30705	3.73609
			0.38617	0.42371	0.30895	1.45089	0.30924	2.56888	0.30955	3.6339
			0.38367	0.39972	0.31138	1.45178	0.31169	2.52734	0.31204	3.54366
			0.38122	0.3786	0.31381	1.42855	0.31418	2.48186	0.31441	3.45398
			0.37878	0.3592	0.31625	1.41245	0.31653	2.44628	0.31691	3.37655
			0.37624	0.34218	0.31871	1.39526	0.31908	2.41346	0.31936	3.30817
			0.37383	0.32701	0.32117	1.38504	0.32144	2.39747	0.32183	3.24428
			0.37139	0.31178	0.32367	1.37598	0.32402	2.3664	0.3243	3.18919
			0.36896	0.29958	0.32612	1.36265	0.32649	2.33409	0.32679	3.13484
			0.36646	0.2871	0.3286	1.34922	0.32894	2.3003	0.32922	3.08076
			0.36403	0.27486	0.33108	1.33588	0.33136	2.27087	0.33169	3.03486
			0.36153	0.26472	0.33351	1.32356	0.3338	2.23852	0.33411	2.9828
			0.35908	0.2547	0.33595	1.31498	0.33622	2.21482	0.33656	2.94409
			0.35661	0.2452	0.33841	1.30501	0.3387	2.19162	0.33904	2.90505
			0.35413	0.23592	0.34084	1.29631	0.34116	2.16763	0.34152	2.86775
			0.35168	0.2271	0.34333	1.28849	0.34362	2.14991	0.34391	2.83452
			0.34917	0.21905	0.3458	1.28022	0.34612	2.12807	0.34641	2.79959
			0.34675	0.21155	0.34828	1.27167	0.34857	2.10893	0.34889	2.76716
			0.34427	0.20362	0.35073	1.26487	0.35108	2.09168	0.35135	2.74019
			0.34175	0.19638	0.35323	1.25801	0.35355	2.07536	0.35386	2.71356
			0.33932	0.1898	0.35565	1.24946	0.35598	2.05762	0.35628	2.68541
			0.33684	0.18289	0.35812	1.243	0.35843	2.04184	0.35876	2.6587
			0.3344	0.17701	0.36062	1.23607	0.36095	2.02613	0.36122	2.63511
			0.332	0.1711	0.36311	1.23842	0.36337	2.01398	0.36367	2.61672
			0.32956	0.1653	0.36557	1.22726	0.36588	1.99877	0.3662	2.59641
			0.32706	0.16651	0.36801	1.21956	0.36832	1.98717	0.36865	2.57525
			0.32464	0.15821	0.37049	1.21384	0.37075	1.97434	0.37114	2.55538
			0.32211	0.15185	0.37289	1.20533	0.37321	1.95834	0.3735	2.52973
			0.31966	0.14606	0.37537	1.20251	0.37567	1.95117	0.37597	2.51885
			0.31717	0.13977	0.3778	1.19757	0.3781	1.94039	0.37844	2.50456
			0.31472	0.1343	0.38025	1.19346	0.3806	1.93037	0.38092	2.51355
			0.3123	0.13056	0.38274	1.18878	0.38307	1.92501	0.38335	2.49094
			0.30985	0.12685	0.38521	1.18343	0.3855	1.91436	0.38584	2.47231
			0.30735	0.11981	0.38765	1.17963	0.38796	1.9055	0.3883	2.45467
			0.30496	0.11461	0.39013	1.17665	0.39047	1.89722	0.39076	2.44243
			0.3024	0.10962	0.39264	1.17713	0.39294	1.89544	0.39325	2.42932
			0.29995	0.10525	0.3951	1.17085	0.39543	1.88531	0.39574	2.41453
			0.29752	0.10009	0.39704	1.16674	0.3971	1.87831	0.39731	2.40679
			0.29501	0.09627	0.39775	1.16727	0.39777	1.88212	0.39778	2.40921
			0.29262	0.09153	0.39635	0.95612	0.39637	1.53849	0.39635	1.99091
			0.29019	0.08714	0.39386	0.85899	0.3939	1.36537	0.3939	1.75713
			0.28771	0.08275	0.39136	0.7896	0.39138	1.25104	0.39138	1.60784
			0.28524	0.07854	0.38876	0.72777	0.38891	1.16426	0.38888	1.49304
			0.28278	0.07417	0.38612	0.6746	0.38646	1.08639	0.38645	1.39604
			0.2803	0.07033	0.38367	0.63398	0.38399	1.02043	0.384	1.30977
			0.27781	0.06662	0.38117	0.59857	0.38152	0.96019	0.3815	1.23234
			0.27534	0.06234	0.37873	0.56676	0.37905	0.90867	0.37904	1.16423
			0.27291	0.0586	0.37632	0.53801	0.37662	0.86265	0.37661	1.10349
			0.27038	0.05399	0.37382	0.51289	0.37409	0.82171	0.37411	1.04676
			0.26795	0.04989	0.37139	0.48995	0.37172	0.78547	0.37173	1.00161
			0.26593	0.04777	0.3689	0.467	0.36891	0.7363	0.3692	0.95023
			0.26496	-0.06266	0.36647	0.44619	0.36618	0.69414	0.36676	0.90809
					0.36402	0.42708	0.36375	0.66219	0.36431	0.86801
					0.36154	0.40993	0.3612	0.63544	0.36181	0.8305
					0.35908	0.39335	0.35875	0.60821	0.3594	0.79713
					0.35658	0.37796	0.35632	0.58274	0.35692	0.7643
					0.35408	0.36246	0.35382	0.55789	0.35447	0.73744
					0.35169	0.34806	0.35134	0.53684	0.3514	0.68995
					0.34919	0.33487	0.34888	0.51537	0.34887	0.6605
					0.34672	0.32278	0.34641	0.4941	0.34642	0.63638
					0.3443	0.3114	0.34396	0.47597	0.34394	0.61279
					0.3418	0.2984	0.34147	0.45886	0.34148	0.59252
					0.3393	0.28795	0.33903	0.44239	0.339	0.57378
					0.33685	0.27903	0.33658	0.42441	0.33656	0.54648
					0.3344	0.26884	0.33413	0.41188	0.33412	0.52644
					0.332	0.25814	0.33168	0.39383	0.33167	0.50461
					0.32951	0.24811	0.3292	0.3774	0.32918	0.48494
					0.32707	0.23795	0.3268	0.36319	0.32668	0.46543
					0.3246	0.22936	0.32428	0.34956	0.32428	0.44585
					0.32214	0.22055	0.32181	0.33539	0.32184	0.42745
					0.31965	0.21237	0.31935	0.32353	0.31938	0.40985
					0.3172	0.20418	0.3169	0.3101	0.31684	0.39429
					0.31479	0.19645	0.31441	0.29924	0.31441	0.38071
					0.31231	0.18915	0.31194	0.28614	0.312	0.36457
					0.30981	0.18074	0.30949	0.27427	0.30957	0.34787
					0.30735	0.17358	0.30706	0.26181	0.30708	0.33287
					0.30493	0.16628	0.3046	0.24901	0.30457	0.31669
					0.30241	0.15926	0.30214	0.23765	0.30208	0.30295
					0.29998	0.15246	0.29969	0.22744	0.29964	0.29042
					0.29748	0.14535	0.29718	0.21671	0.29722	0.27722
					0.29503	0.13948	0.29473	0.20879	0.29477	0.26572
					0.29268	0.13275	0.29234	0.19826	0.29229	0.25139
					0.29022	0.12594	0.28988	0.1871	0.28989	0.23658
					0.2877	0.11888	0.28737	0.17666	0.28741	0.22443
					0.28525	0.11281	0.28496	0.16534	0.28494	0.21132
					0.28273	0.1059	0.28245	0.15582	0.28242	0.19784
					0.28027	0.09936	0.27997	0.14761	0.27996	0.1863
					0.27781	0.09271	0.27751	0.13617	0.27749	0.17417
					0.2754	0.08627	0.27509	0.12671	0.27505	0.16176
					0.27287	0.07992	0.27256	0.11781	0.27256	0.15182
					0.27041	0.07557	0.27011	0.10879	0.27009	0.13877
					0.26792	0.06969	0.26765	0.1004	0.26758	0.12626
					0.26597	0.06499	0.26574	0.09539	0.2658	0.1182
					0.26508	-0.04399	0.26496	-0.01302	0.26498	0.01775

## Sheet: Fig. 2f
Fig. 2f
	The b values were derived from the CV curves using the equation I = avb
	Log [scan rate(mV s-1)]	Log (peak current, mA)								Fitting curve R3		Fitting curve O3		Fitting curve R2		Fitting curve O2		Fitting curve R1		Fitting curve O1
		Peak R3	Peak O3	Peak R2	Peak O2	Peak R1	Peak O1		0	0.89972	0	1.0133	0	0.92319	0	0.89035	0	0.7593	0	0.74836
	0	0.89763	0.91908	0.75587	0.74429	1.0086	0.89763		0.001	0.90025	0.001	1.0138	0.001	0.9237	0.001	0.8908	0.001	0.75983	0.001	0.74888
	0.47712	1.08991	1.1726	1.01703	1.00432	1.26007	1.15534		0.002	0.90078	0.002	1.0143	0.002	0.92421	0.002	0.89124	0.002	0.76035	0.002	0.74941
	0.69897	1.19312	1.28398	1.13033	1.11594	1.36361	1.26951		0.003	0.90131	0.003	1.0148	0.003	0.92472	0.003	0.89168	0.003	0.76088	0.003	0.74993
	0.90309	1.29226	1.38561	1.233	1.21748	1.4624	1.3784		0.004	0.90184	0.004	1.0153	0.004	0.92524	0.004	0.89212	0.004	0.76141	0.004	0.75045
	1	1.33846	1.42813	1.28556	1.26788	1.5092	1.42488		0.00501	0.90237	0.00501	1.0158	0.00501	0.92575	0.00501	0.89256	0.00501	0.76194	0.00501	0.75097
									0.00601	0.90289	0.00601	1.0163	0.00601	0.92626	0.00601	0.89301	0.00601	0.76247	0.00601	0.7515
									0.00701	0.90342	0.00701	1.0168	0.00701	0.92677	0.00701	0.89345	0.00701	0.763	0.00701	0.75202
									0.00801	0.90395	0.00801	1.0173	0.00801	0.92728	0.00801	0.89389	0.00801	0.76352	0.00801	0.75254
									0.00901	0.90448	0.00901	1.0178	0.00901	0.92779	0.00901	0.89433	0.00901	0.76405	0.00901	0.75307
									0.01001	0.90501	0.01001	1.0183	0.01001	0.9283	0.01001	0.89477	0.01001	0.76458	0.01001	0.75359
									0.01101	0.90554	0.01101	1.0188	0.01101	0.92882	0.01101	0.89522	0.01101	0.76511	0.01101	0.75411
									0.01201	0.90607	0.01201	1.0193	0.01201	0.92933	0.01201	0.89566	0.01201	0.76564	0.01201	0.75463
									0.01301	0.9066	0.01301	1.01979	0.01301	0.92984	0.01301	0.8961	0.01301	0.76617	0.01301	0.75516
									0.01401	0.90713	0.01401	1.02029	0.01401	0.93035	0.01401	0.89654	0.01401	0.76669	0.01401	0.75568
									0.01502	0.90766	0.01502	1.02079	0.01502	0.93086	0.01502	0.89698	0.01502	0.76722	0.01502	0.7562
									0.01602	0.90818	0.01602	1.02129	0.01602	0.93137	0.01602	0.89743	0.01602	0.76775	0.01602	0.75673
									0.01702	0.90871	0.01702	1.02179	0.01702	0.93189	0.01702	0.89787	0.01702	0.76828	0.01702	0.75725
									0.01802	0.90924	0.01802	1.02229	0.01802	0.9324	0.01802	0.89831	0.01802	0.76881	0.01802	0.75777
									0.01902	0.90977	0.01902	1.02279	0.01902	0.93291	0.01902	0.89875	0.01902	0.76934	0.01902	0.75829
									0.02002	0.9103	0.02002	1.02329	0.02002	0.93342	0.02002	0.89919	0.02002	0.76986	0.02002	0.75882
									0.02102	0.91083	0.02102	1.02379	0.02102	0.93393	0.02102	0.89964	0.02102	0.77039	0.02102	0.75934
									0.02202	0.91136	0.02202	1.02429	0.02202	0.93444	0.02202	0.90008	0.02202	0.77092	0.02202	0.75986
									0.02302	0.91189	0.02302	1.02479	0.02302	0.93495	0.02302	0.90052	0.02302	0.77145	0.02302	0.76038
									0.02402	0.91242	0.02402	1.02529	0.02402	0.93547	0.02402	0.90096	0.02402	0.77198	0.02402	0.76091
									0.02503	0.91294	0.02503	1.02579	0.02503	0.93598	0.02503	0.9014	0.02503	0.77251	0.02503	0.76143
									0.02603	0.91347	0.02603	1.02629	0.02603	0.93649	0.02603	0.90185	0.02603	0.77303	0.02603	0.76195
									0.02703	0.914	0.02703	1.02679	0.02703	0.937	0.02703	0.90229	0.02703	0.77356	0.02703	0.76248
									0.02803	0.91453	0.02803	1.02729	0.02803	0.93751	0.02803	0.90273	0.02803	0.77409	0.02803	0.763
									0.02903	0.91506	0.02903	1.02779	0.02903	0.93802	0.02903	0.90317	0.02903	0.77462	0.02903	0.76352
									0.03003	0.91559	0.03003	1.02829	0.03003	0.93853	0.03003	0.90361	0.03003	0.77515	0.03003	0.76404
									0.03103	0.91612	0.03103	1.02879	0.03103	0.93905	0.03103	0.90406	0.03103	0.77568	0.03103	0.76457
									0.03203	0.91665	0.03203	1.02929	0.03203	0.93956	0.03203	0.9045	0.03203	0.7762	0.03203	0.76509
									0.03303	0.91718	0.03303	1.02979	0.03303	0.94007	0.03303	0.90494	0.03303	0.77673	0.03303	0.76561
									0.03403	0.91771	0.03403	1.03029	0.03403	0.94058	0.03403	0.90538	0.03403	0.77726	0.03403	0.76614
									0.03504	0.91823	0.03504	1.03079	0.03504	0.94109	0.03504	0.90582	0.03504	0.77779	0.03504	0.76666
									0.03604	0.91876	0.03604	1.03129	0.03604	0.9416	0.03604	0.90627	0.03604	0.77832	0.03604	0.76718
									0.03704	0.91929	0.03704	1.03179	0.03704	0.94212	0.03704	0.90671	0.03704	0.77885	0.03704	0.7677
									0.03804	0.91982	0.03804	1.03229	0.03804	0.94263	0.03804	0.90715	0.03804	0.77938	0.03804	0.76823
									0.03904	0.92035	0.03904	1.03279	0.03904	0.94314	0.03904	0.90759	0.03904	0.7799	0.03904	0.76875
									0.04004	0.92088	0.04004	1.03329	0.04004	0.94365	0.04004	0.90803	0.04004	0.78043	0.04004	0.76927
									0.04104	0.92141	0.04104	1.03379	0.04104	0.94416	0.04104	0.90848	0.04104	0.78096	0.04104	0.76979
									0.04204	0.92194	0.04204	1.03429	0.04204	0.94467	0.04204	0.90892	0.04204	0.78149	0.04204	0.77032
									0.04304	0.92247	0.04304	1.03479	0.04304	0.94518	0.04304	0.90936	0.04304	0.78202	0.04304	0.77084
									0.04404	0.923	0.04404	1.03529	0.04404	0.9457	0.04404	0.9098	0.04404	0.78255	0.04404	0.77136
									0.04505	0.92352	0.04505	1.03579	0.04505	0.94621	0.04505	0.91024	0.04505	0.78307	0.04505	0.77189
									0.04605	0.92405	0.04605	1.03629	0.04605	0.94672	0.04605	0.91069	0.04605	0.7836	0.04605	0.77241
									0.04705	0.92458	0.04705	1.03679	0.04705	0.94723	0.04705	0.91113	0.04705	0.78413	0.04705	0.77293
									0.04805	0.92511	0.04805	1.03729	0.04805	0.94774	0.04805	0.91157	0.04805	0.78466	0.04805	0.77345
									0.04905	0.92564	0.04905	1.03779	0.04905	0.94825	0.04905	0.91201	0.04905	0.78519	0.04905	0.77398
									0.05005	0.92617	0.05005	1.03829	0.05005	0.94876	0.05005	0.91245	0.05005	0.78572	0.05005	0.7745
									0.05105	0.9267	0.05105	1.03879	0.05105	0.94928	0.05105	0.9129	0.05105	0.78624	0.05105	0.77502
									0.05205	0.92723	0.05205	1.03929	0.05205	0.94979	0.05205	0.91334	0.05205	0.78677	0.05205	0.77555
									0.05305	0.92776	0.05305	1.03979	0.05305	0.9503	0.05305	0.91378	0.05305	0.7873	0.05305	0.77607
									0.05405	0.92828	0.05405	1.04029	0.05405	0.95081	0.05405	0.91422	0.05405	0.78783	0.05405	0.77659
									0.05506	0.92881	0.05506	1.04079	0.05506	0.95132	0.05506	0.91466	0.05506	0.78836	0.05506	0.77711
									0.05606	0.92934	0.05606	1.04129	0.05606	0.95183	0.05606	0.91511	0.05606	0.78889	0.05606	0.77764
									0.05706	0.92987	0.05706	1.04179	0.05706	0.95235	0.05706	0.91555	0.05706	0.78941	0.05706	0.77816
									0.05806	0.9304	0.05806	1.04229	0.05806	0.95286	0.05806	0.91599	0.05806	0.78994	0.05806	0.77868
									0.05906	0.93093	0.05906	1.04279	0.05906	0.95337	0.05906	0.91643	0.05906	0.79047	0.05906	0.7792
									0.06006	0.93146	0.06006	1.04328	0.06006	0.95388	0.06006	0.91687	0.06006	0.791	0.06006	0.77973
									0.06106	0.93199	0.06106	1.04378	0.06106	0.95439	0.06106	0.91732	0.06106	0.79153	0.06106	0.78025
									0.06206	0.93252	0.06206	1.04428	0.06206	0.9549	0.06206	0.91776	0.06206	0.79206	0.06206	0.78077
									0.06306	0.93305	0.06306	1.04478	0.06306	0.95541	0.06306	0.9182	0.06306	0.79258	0.06306	0.7813
									0.06406	0.93357	0.06406	1.04528	0.06406	0.95593	0.06406	0.91864	0.06406	0.79311	0.06406	0.78182
									0.06507	0.9341	0.06507	1.04578	0.06507	0.95644	0.06507	0.91908	0.06507	0.79364	0.06507	0.78234
									0.06607	0.93463	0.06607	1.04628	0.06607	0.95695	0.06607	0.91953	0.06607	0.79417	0.06607	0.78286
									0.06707	0.93516	0.06707	1.04678	0.06707	0.95746	0.06707	0.91997	0.06707	0.7947	0.06707	0.78339
									0.06807	0.93569	0.06807	1.04728	0.06807	0.95797	0.06807	0.92041	0.06807	0.79523	0.06807	0.78391
									0.06907	0.93622	0.06907	1.04778	0.06907	0.95848	0.06907	0.92085	0.06907	0.79575	0.06907	0.78443
									0.07007	0.93675	0.07007	1.04828	0.07007	0.959	0.07007	0.92129	0.07007	0.79628	0.07007	0.78496
									0.07107	0.93728	0.07107	1.04878	0.07107	0.95951	0.07107	0.92174	0.07107	0.79681	0.07107	0.78548
									0.07207	0.93781	0.07207	1.04928	0.07207	0.96002	0.07207	0.92218	0.07207	0.79734	0.07207	0.786
									0.07307	0.93834	0.07307	1.04978	0.07307	0.96053	0.07307	0.92262	0.07307	0.79787	0.07307	0.78652
									0.07407	0.93886	0.07407	1.05028	0.07407	0.96104	0.07407	0.92306	0.07407	0.7984	0.07407	0.78705
									0.07508	0.93939	0.07508	1.05078	0.07508	0.96155	0.07508	0.9235	0.07508	0.79892	0.07508	0.78757
									0.07608	0.93992	0.07608	1.05128	0.07608	0.96206	0.07608	0.92395	0.07608	0.79945	0.07608	0.78809
									0.07708	0.94045	0.07708	1.05178	0.07708	0.96258	0.07708	0.92439	0.07708	0.79998	0.07708	0.78861
									0.07808	0.94098	0.07808	1.05228	0.07808	0.96309	0.07808	0.92483	0.07808	0.80051	0.07808	0.78914
									0.07908	0.94151	0.07908	1.05278	0.07908	0.9636	0.07908	0.92527	0.07908	0.80104	0.07908	0.78966
									0.08008	0.94204	0.08008	1.05328	0.08008	0.96411	0.08008	0.92571	0.08008	0.80157	0.08008	0.79018
									0.08108	0.94257	0.08108	1.05378	0.08108	0.96462	0.08108	0.92616	0.08108	0.80209	0.08108	0.79071
									0.08208	0.9431	0.08208	1.05428	0.08208	0.96513	0.08208	0.9266	0.08208	0.80262	0.08208	0.79123
									0.08308	0.94362	0.08308	1.05478	0.08308	0.96564	0.08308	0.92704	0.08308	0.80315	0.08308	0.79175
									0.08408	0.94415	0.08408	1.05528	0.08408	0.96616	0.08408	0.92748	0.08408	0.80368	0.08408	0.79227
									0.08509	0.94468	0.08509	1.05578	0.08509	0.96667	0.08509	0.92792	0.08509	0.80421	0.08509	0.7928
									0.08609	0.94521	0.08609	1.05628	0.08609	0.96718	0.08609	0.92837	0.08609	0.80474	0.08609	0.79332
									0.08709	0.94574	0.08709	1.05678	0.08709	0.96769	0.08709	0.92881	0.08709	0.80527	0.08709	0.79384
									0.08809	0.94627	0.08809	1.05728	0.08809	0.9682	0.08809	0.92925	0.08809	0.80579	0.08809	0.79437
									0.08909	0.9468	0.08909	1.05778	0.08909	0.96871	0.08909	0.92969	0.08909	0.80632	0.08909	0.79489
									0.09009	0.94733	0.09009	1.05828	0.09009	0.96923	0.09009	0.93013	0.09009	0.80685	0.09009	0.79541
									0.09109	0.94786	0.09109	1.05878	0.09109	0.96974	0.09109	0.93058	0.09109	0.80738	0.09109	0.79593
									0.09209	0.94839	0.09209	1.05928	0.09209	0.97025	0.09209	0.93102	0.09209	0.80791	0.09209	0.79646
									0.09309	0.94891	0.09309	1.05978	0.09309	0.97076	0.09309	0.93146	0.09309	0.80844	0.09309	0.79698
									0.09409	0.94944	0.09409	1.06028	0.09409	0.97127	0.09409	0.9319	0.09409	0.80896	0.09409	0.7975
									0.0951	0.94997	0.0951	1.06078	0.0951	0.97178	0.0951	0.93234	0.0951	0.80949	0.0951	0.79802
									0.0961	0.9505	0.0961	1.06128	0.0961	0.97229	0.0961	0.93279	0.0961	0.81002	0.0961	0.79855
									0.0971	0.95103	0.0971	1.06178	0.0971	0.97281	0.0971	0.93323	0.0971	0.81055	0.0971	0.79907
									0.0981	0.95156	0.0981	1.06228	0.0981	0.97332	0.0981	0.93367	0.0981	0.81108	0.0981	0.79959
									0.0991	0.95209	0.0991	1.06278	0.0991	0.97383	0.0991	0.93411	0.0991	0.81161	0.0991	0.80012
									0.1001	0.95262	0.1001	1.06328	0.1001	0.97434	0.1001	0.93455	0.1001	0.81213	0.1001	0.80064
									0.1011	0.95315	0.1011	1.06378	0.1011	0.97485	0.1011	0.935	0.1011	0.81266	0.1011	0.80116
									0.1021	0.95368	0.1021	1.06428	0.1021	0.97536	0.1021	0.93544	0.1021	0.81319	0.1021	0.80168
									0.1031	0.9542	0.1031	1.06478	0.1031	0.97587	0.1031	0.93588	0.1031	0.81372	0.1031	0.80221
									0.1041	0.95473	0.1041	1.06528	0.1041	0.97639	0.1041	0.93632	0.1041	0.81425	0.1041	0.80273
									0.10511	0.95526	0.10511	1.06578	0.10511	0.9769	0.10511	0.93676	0.10511	0.81478	0.10511	0.80325
									0.10611	0.95579	0.10611	1.06628	0.10611	0.97741	0.10611	0.93721	0.10611	0.8153	0.10611	0.80378
									0.10711	0.95632	0.10711	1.06677	0.10711	0.97792	0.10711	0.93765	0.10711	0.81583	0.10711	0.8043
									0.10811	0.95685	0.10811	1.06727	0.10811	0.97843	0.10811	0.93809	0.10811	0.81636	0.10811	0.80482
									0.10911	0.95738	0.10911	1.06777	0.10911	0.97894	0.10911	0.93853	0.10911	0.81689	0.10911	0.80534
									0.11011	0.95791	0.11011	1.06827	0.11011	0.97946	0.11011	0.93897	0.11011	0.81742	0.11011	0.80587
									0.11111	0.95844	0.11111	1.06877	0.11111	0.97997	0.11111	0.93942	0.11111	0.81795	0.11111	0.80639
									0.11211	0.95896	0.11211	1.06927	0.11211	0.98048	0.11211	0.93986	0.11211	0.81847	0.11211	0.80691
									0.11311	0.95949	0.11311	1.06977	0.11311	0.98099	0.11311	0.9403	0.11311	0.819	0.11311	0.80743
									0.11411	0.96002	0.11411	1.07027	0.11411	0.9815	0.11411	0.94074	0.11411	0.81953	0.11411	0.80796
									0.11512	0.96055	0.11512	1.07077	0.11512	0.98201	0.11512	0.94118	0.11512	0.82006	0.11512	0.80848
									0.11612	0.96108	0.11612	1.07127	0.11612	0.98252	0.11612	0.94163	0.11612	0.82059	0.11612	0.809
									0.11712	0.96161	0.11712	1.07177	0.11712	0.98304	0.11712	0.94207	0.11712	0.82112	0.11712	0.80953
									0.11812	0.96214	0.11812	1.07227	0.11812	0.98355	0.11812	0.94251	0.11812	0.82164	0.11812	0.81005
									0.11912	0.96267	0.11912	1.07277	0.11912	0.98406	0.11912	0.94295	0.11912	0.82217	0.11912	0.81057
									0.12012	0.9632	0.12012	1.07327	0.12012	0.98457	0.12012	0.94339	0.12012	0.8227	0.12012	0.81109
									0.12112	0.96373	0.12112	1.07377	0.12112	0.98508	0.12112	0.94384	0.12112	0.82323	0.12112	0.81162
									0.12212	0.96425	0.12212	1.07427	0.12212	0.98559	0.12212	0.94428	0.12212	0.82376	0.12212	0.81214
									0.12312	0.96478	0.12312	1.07477	0.12312	0.98611	0.12312	0.94472	0.12312	0.82429	0.12312	0.81266
									0.12412	0.96531	0.12412	1.07527	0.12412	0.98662	0.12412	0.94516	0.12412	0.82481	0.12412	0.81319
									0.12513	0.96584	0.12513	1.07577	0.12513	0.98713	0.12513	0.9456	0.12513	0.82534	0.12513	0.81371
									0.12613	0.96637	0.12613	1.07627	0.12613	0.98764	0.12613	0.94605	0.12613	0.82587	0.12613	0.81423
									0.12713	0.9669	0.12713	1.07677	0.12713	0.98815	0.12713	0.94649	0.12713	0.8264	0.12713	0.81475
									0.12813	0.96743	0.12813	1.07727	0.12813	0.98866	0.12813	0.94693	0.12813	0.82693	0.12813	0.81528
									0.12913	0.96796	0.12913	1.07777	0.12913	0.98917	0.12913	0.94737	0.12913	0.82746	0.12913	0.8158
									0.13013	0.96849	0.13013	1.07827	0.13013	0.98969	0.13013	0.94781	0.13013	0.82798	0.13013	0.81632
									0.13113	0.96902	0.13113	1.07877	0.13113	0.9902	0.13113	0.94825	0.13113	0.82851	0.13113	0.81684
									0.13213	0.96954	0.13213	1.07927	0.13213	0.99071	0.13213	0.9487	0.13213	0.82904	0.13213	0.81737
									0.13313	0.97007	0.13313	1.07977	0.13313	0.99122	0.13313	0.94914	0.13313	0.82957	0.13313	0.81789
									0.13413	0.9706	0.13413	1.08027	0.13413	0.99173	0.13413	0.94958	0.13413	0.8301	0.13413	0.81841
									0.13514	0.97113	0.13514	1.08077	0.13514	0.99224	0.13514	0.95002	0.13514	0.83063	0.13514	0.81894
									0.13614	0.97166	0.13614	1.08127	0.13614	0.99275	0.13614	0.95046	0.13614	0.83116	0.13614	0.81946
									0.13714	0.97219	0.13714	1.08177	0.13714	0.99327	0.13714	0.95091	0.13714	0.83168	0.13714	0.81998
									0.13814	0.97272	0.13814	1.08227	0.13814	0.99378	0.13814	0.95135	0.13814	0.83221	0.13814	0.8205
									0.13914	0.97325	0.13914	1.08277	0.13914	0.99429	0.13914	0.95179	0.13914	0.83274	0.13914	0.82103
									0.14014	0.97378	0.14014	1.08327	0.14014	0.9948	0.14014	0.95223	0.14014	0.83327	0.14014	0.82155
									0.14114	0.9743	0.14114	1.08377	0.14114	0.99531	0.14114	0.95267	0.14114	0.8338	0.14114	0.82207
									0.14214	0.97483	0.14214	1.08427	0.14214	0.99582	0.14214	0.95312	0.14214	0.83433	0.14214	0.82259
									0.14314	0.97536	0.14314	1.08477	0.14314	0.99634	0.14314	0.95356	0.14314	0.83485	0.14314	0.82312
									0.14414	0.97589	0.14414	1.08527	0.14414	0.99685	0.14414	0.954	0.14414	0.83538	0.14414	0.82364
									0.14515	0.97642	0.14515	1.08577	0.14515	0.99736	0.14515	0.95444	0.14515	0.83591	0.14515	0.82416
									0.14615	0.97695	0.14615	1.08627	0.14615	0.99787	0.14615	0.95488	0.14615	0.83644	0.14615	0.82469
									0.14715	0.97748	0.14715	1.08677	0.14715	0.99838	0.14715	0.95533	0.14715	0.83697	0.14715	0.82521
									0.14815	0.97801	0.14815	1.08727	0.14815	0.99889	0.14815	0.95577	0.14815	0.8375	0.14815	0.82573
									0.14915	0.97854	0.14915	1.08777	0.14915	0.9994	0.14915	0.95621	0.14915	0.83802	0.14915	0.82625
									0.15015	0.97907	0.15015	1.08827	0.15015	0.99992	0.15015	0.95665	0.15015	0.83855	0.15015	0.82678
									0.15115	0.97959	0.15115	1.08877	0.15115	1.00043	0.15115	0.95709	0.15115	0.83908	0.15115	0.8273
									0.15215	0.98012	0.15215	1.08927	0.15215	1.00094	0.15215	0.95754	0.15215	0.83961	0.15215	0.82782
									0.15315	0.98065	0.15315	1.08976	0.15315	1.00145	0.15315	0.95798	0.15315	0.84014	0.15315	0.82835
									0.15415	0.98118	0.15415	1.09026	0.15415	1.00196	0.15415	0.95842	0.15415	0.84067	0.15415	0.82887
									0.15516	0.98171	0.15516	1.09076	0.15516	1.00247	0.15516	0.95886	0.15516	0.84119	0.15516	0.82939
									0.15616	0.98224	0.15616	1.09126	0.15616	1.00298	0.15616	0.9593	0.15616	0.84172	0.15616	0.82991
									0.15716	0.98277	0.15716	1.09176	0.15716	1.0035	0.15716	0.95975	0.15716	0.84225	0.15716	0.83044
									0.15816	0.9833	0.15816	1.09226	0.15816	1.00401	0.15816	0.96019	0.15816	0.84278	0.15816	0.83096
									0.15916	0.98383	0.15916	1.09276	0.15916	1.00452	0.15916	0.96063	0.15916	0.84331	0.15916	0.83148
									0.16016	0.98436	0.16016	1.09326	0.16016	1.00503	0.16016	0.96107	0.16016	0.84384	0.16016	0.832
									0.16116	0.98488	0.16116	1.09376	0.16116	1.00554	0.16116	0.96151	0.16116	0.84436	0.16116	0.83253
									0.16216	0.98541	0.16216	1.09426	0.16216	1.00605	0.16216	0.96196	0.16216	0.84489	0.16216	0.83305
									0.16316	0.98594	0.16316	1.09476	0.16316	1.00657	0.16316	0.9624	0.16316	0.84542	0.16316	0.83357
									0.16416	0.98647	0.16416	1.09526	0.16416	1.00708	0.16416	0.96284	0.16416	0.84595	0.16416	0.8341
									0.16517	0.987	0.16517	1.09576	0.16517	1.00759	0.16517	0.96328	0.16517	0.84648	0.16517	0.83462
									0.16617	0.98753	0.16617	1.09626	0.16617	1.0081	0.16617	0.96372	0.16617	0.84701	0.16617	0.83514
									0.16717	0.98806	0.16717	1.09676	0.16717	1.00861	0.16717	0.96417	0.16717	0.84753	0.16717	0.83566
									0.16817	0.98859	0.16817	1.09726	0.16817	1.00912	0.16817	0.96461	0.16817	0.84806	0.16817	0.83619
									0.16917	0.98912	0.16917	1.09776	0.16917	1.00963	0.16917	0.96505	0.16917	0.84859	0.16917	0.83671
									0.17017	0.98964	0.17017	1.09826	0.17017	1.01015	0.17017	0.96549	0.17017	0.84912	0.17017	0.83723
									0.17117	0.99017	0.17117	1.09876	0.17117	1.01066	0.17117	0.96593	0.17117	0.84965	0.17117	0.83776
									0.17217	0.9907	0.17217	1.09926	0.17217	1.01117	0.17217	0.96638	0.17217	0.85018	0.17217	0.83828
									0.17317	0.99123	0.17317	1.09976	0.17317	1.01168	0.17317	0.96682	0.17317	0.8507	0.17317	0.8388
									0.17417	0.99176	0.17417	1.10026	0.17417	1.01219	0.17417	0.96726	0.17417	0.85123	0.17417	0.83932
									0.17518	0.99229	0.17518	1.10076	0.17518	1.0127	0.17518	0.9677	0.17518	0.85176	0.17518	0.83985
									0.17618	0.99282	0.17618	1.10126	0.17618	1.01321	0.17618	0.96814	0.17618	0.85229	0.17618	0.84037
									0.17718	0.99335	0.17718	1.10176	0.17718	1.01373	0.17718	0.96859	0.17718	0.85282	0.17718	0.84089
									0.17818	0.99388	0.17818	1.10226	0.17818	1.01424	0.17818	0.96903	0.17818	0.85335	0.17818	0.84141
									0.17918	0.99441	0.17918	1.10276	0.17918	1.01475	0.17918	0.96947	0.17918	0.85387	0.17918	0.84194
									0.18018	0.99493	0.18018	1.10326	0.18018	1.01526	0.18018	0.96991	0.18018	0.8544	0.18018	0.84246
									0.18118	0.99546	0.18118	1.10376	0.18118	1.01577	0.18118	0.97035	0.18118	0.85493	0.18118	0.84298
									0.18218	0.99599	0.18218	1.10426	0.18218	1.01628	0.18218	0.9708	0.18218	0.85546	0.18218	0.84351
									0.18318	0.99652	0.18318	1.10476	0.18318	1.0168	0.18318	0.97124	0.18318	0.85599	0.18318	0.84403
									0.18418	0.99705	0.18418	1.10526	0.18418	1.01731	0.18418	0.97168	0.18418	0.85652	0.18418	0.84455
									0.18519	0.99758	0.18519	1.10576	0.18519	1.01782	0.18519	0.97212	0.18519	0.85704	0.18519	0.84507
									0.18619	0.99811	0.18619	1.10626	0.18619	1.01833	0.18619	0.97256	0.18619	0.85757	0.18619	0.8456
									0.18719	0.99864	0.18719	1.10676	0.18719	1.01884	0.18719	0.97301	0.18719	0.8581	0.18719	0.84612
									0.18819	0.99917	0.18819	1.10726	0.18819	1.01935	0.18819	0.97345	0.18819	0.85863	0.18819	0.84664
									0.18919	0.9997	0.18919	1.10776	0.18919	1.01986	0.18919	0.97389	0.18919	0.85916	0.18919	0.84717
									0.19019	1.00022	0.19019	1.10826	0.19019	1.02038	0.19019	0.97433	0.19019	0.85969	0.19019	0.84769
									0.19119	1.00075	0.19119	1.10876	0.19119	1.02089	0.19119	0.97477	0.19119	0.86022	0.19119	0.84821
									0.19219	1.00128	0.19219	1.10926	0.19219	1.0214	0.19219	0.97522	0.19219	0.86074	0.19219	0.84873
									0.19319	1.00181	0.19319	1.10976	0.19319	1.02191	0.19319	0.97566	0.19319	0.86127	0.19319	0.84926
									0.19419	1.00234	0.19419	1.11026	0.19419	1.02242	0.19419	0.9761	0.19419	0.8618	0.19419	0.84978
									0.1952	1.00287	0.1952	1.11076	0.1952	1.02293	0.1952	0.97654	0.1952	0.86233	0.1952	0.8503
									0.1962	1.0034	0.1962	1.11126	0.1962	1.02345	0.1962	0.97698	0.1962	0.86286	0.1962	0.85082
									0.1972	1.00393	0.1972	1.11176	0.1972	1.02396	0.1972	0.97743	0.1972	0.86339	0.1972	0.85135
									0.1982	1.00446	0.1982	1.11226	0.1982	1.02447	0.1982	0.97787	0.1982	0.86391	0.1982	0.85187
									0.1992	1.00498	0.1992	1.11276	0.1992	1.02498	0.1992	0.97831	0.1992	0.86444	0.1992	0.85239
									0.2002	1.00551	0.2002	1.11325	0.2002	1.02549	0.2002	0.97875	0.2002	0.86497	0.2002	0.85292
									0.2012	1.00604	0.2012	1.11375	0.2012	1.026	0.2012	0.97919	0.2012	0.8655	0.2012	0.85344
									0.2022	1.00657	0.2022	1.11425	0.2022	1.02651	0.2022	0.97964	0.2022	0.86603	0.2022	0.85396
									0.2032	1.0071	0.2032	1.11475	0.2032	1.02703	0.2032	0.98008	0.2032	0.86656	0.2032	0.85448
									0.2042	1.00763	0.2042	1.11525	0.2042	1.02754	0.2042	0.98052	0.2042	0.86708	0.2042	0.85501
									0.20521	1.00816	0.20521	1.11575	0.20521	1.02805	0.20521	0.98096	0.20521	0.86761	0.20521	0.85553
									0.20621	1.00869	0.20621	1.11625	0.20621	1.02856	0.20621	0.9814	0.20621	0.86814	0.20621	0.85605
									0.20721	1.00922	0.20721	1.11675	0.20721	1.02907	0.20721	0.98185	0.20721	0.86867	0.20721	0.85658
									0.20821	1.00975	0.20821	1.11725	0.20821	1.02958	0.20821	0.98229	0.20821	0.8692	0.20821	0.8571
									0.20921	1.01027	0.20921	1.11775	0.20921	1.03009	0.20921	0.98273	0.20921	0.86973	0.20921	0.85762
									0.21021	1.0108	0.21021	1.11825	0.21021	1.03061	0.21021	0.98317	0.21021	0.87025	0.21021	0.85814
									0.21121	1.01133	0.21121	1.11875	0.21121	1.03112	0.21121	0.98361	0.21121	0.87078	0.21121	0.85867
									0.21221	1.01186	0.21221	1.11925	0.21221	1.03163	0.21221	0.98406	0.21221	0.87131	0.21221	0.85919
									0.21321	1.01239	0.21321	1.11975	0.21321	1.03214	0.21321	0.9845	0.21321	0.87184	0.21321	0.85971
									0.21421	1.01292	0.21421	1.12025	0.21421	1.03265	0.21421	0.98494	0.21421	0.87237	0.21421	0.86023
									0.21522	1.01345	0.21522	1.12075	0.21522	1.03316	0.21522	0.98538	0.21522	0.8729	0.21522	0.86076
									0.21622	1.01398	0.21622	1.12125	0.21622	1.03368	0.21622	0.98582	0.21622	0.87342	0.21622	0.86128
									0.21722	1.01451	0.21722	1.12175	0.21722	1.03419	0.21722	0.98627	0.21722	0.87395	0.21722	0.8618
									0.21822	1.01504	0.21822	1.12225	0.21822	1.0347	0.21822	0.98671	0.21822	0.87448	0.21822	0.86233
									0.21922	1.01556	0.21922	1.12275	0.21922	1.03521	0.21922	0.98715	0.21922	0.87501	0.21922	0.86285
									0.22022	1.01609	0.22022	1.12325	0.22022	1.03572	0.22022	0.98759	0.22022	0.87554	0.22022	0.86337
									0.22122	1.01662	0.22122	1.12375	0.22122	1.03623	0.22122	0.98803	0.22122	0.87607	0.22122	0.86389
									0.22222	1.01715	0.22222	1.12425	0.22222	1.03674	0.22222	0.98848	0.22222	0.87659	0.22222	0.86442
									0.22322	1.01768	0.22322	1.12475	0.22322	1.03726	0.22322	0.98892	0.22322	0.87712	0.22322	0.86494
									0.22422	1.01821	0.22422	1.12525	0.22422	1.03777	0.22422	0.98936	0.22422	0.87765	0.22422	0.86546
									0.22523	1.01874	0.22523	1.12575	0.22523	1.03828	0.22523	0.9898	0.22523	0.87818	0.22523	0.86599
									0.22623	1.01927	0.22623	1.12625	0.22623	1.03879	0.22623	0.99024	0.22623	0.87871	0.22623	0.86651
									0.22723	1.0198	0.22723	1.12675	0.22723	1.0393	0.22723	0.99069	0.22723	0.87924	0.22723	0.86703
									0.22823	1.02032	0.22823	1.12725	0.22823	1.03981	0.22823	0.99113	0.22823	0.87976	0.22823	0.86755
									0.22923	1.02085	0.22923	1.12775	0.22923	1.04032	0.22923	0.99157	0.22923	0.88029	0.22923	0.86808
									0.23023	1.02138	0.23023	1.12825	0.23023	1.04084	0.23023	0.99201	0.23023	0.88082	0.23023	0.8686
									0.23123	1.02191	0.23123	1.12875	0.23123	1.04135	0.23123	0.99245	0.23123	0.88135	0.23123	0.86912
									0.23223	1.02244	0.23223	1.12925	0.23223	1.04186	0.23223	0.9929	0.23223	0.88188	0.23223	0.86964
									0.23323	1.02297	0.23323	1.12975	0.23323	1.04237	0.23323	0.99334	0.23323	0.88241	0.23323	0.87017
									0.23423	1.0235	0.23423	1.13025	0.23423	1.04288	0.23423	0.99378	0.23423	0.88293	0.23423	0.87069
									0.23524	1.02403	0.23524	1.13075	0.23524	1.04339	0.23524	0.99422	0.23524	0.88346	0.23524	0.87121
									0.23624	1.02456	0.23624	1.13125	0.23624	1.04391	0.23624	0.99466	0.23624	0.88399	0.23624	0.87174
									0.23724	1.02509	0.23724	1.13175	0.23724	1.04442	0.23724	0.99511	0.23724	0.88452	0.23724	0.87226
									0.23824	1.02561	0.23824	1.13225	0.23824	1.04493	0.23824	0.99555	0.23824	0.88505	0.23824	0.87278
									0.23924	1.02614	0.23924	1.13275	0.23924	1.04544	0.23924	0.99599	0.23924	0.88558	0.23924	0.8733
									0.24024	1.02667	0.24024	1.13325	0.24024	1.04595	0.24024	0.99643	0.24024	0.88611	0.24024	0.87383
									0.24124	1.0272	0.24124	1.13375	0.24124	1.04646	0.24124	0.99687	0.24124	0.88663	0.24124	0.87435
									0.24224	1.02773	0.24224	1.13425	0.24224	1.04697	0.24224	0.99732	0.24224	0.88716	0.24224	0.87487
									0.24324	1.02826	0.24324	1.13475	0.24324	1.04749	0.24324	0.99776	0.24324	0.88769	0.24324	0.8754
									0.24424	1.02879	0.24424	1.13525	0.24424	1.048	0.24424	0.9982	0.24424	0.88822	0.24424	0.87592
									0.24525	1.02932	0.24525	1.13575	0.24525	1.04851	0.24525	0.99864	0.24525	0.88875	0.24525	0.87644
									0.24625	1.02985	0.24625	1.13625	0.24625	1.04902	0.24625	0.99908	0.24625	0.88928	0.24625	0.87696
									0.24725	1.03038	0.24725	1.13674	0.24725	1.04953	0.24725	0.99953	0.24725	0.8898	0.24725	0.87749
									0.24825	1.0309	0.24825	1.13724	0.24825	1.05004	0.24825	0.99997	0.24825	0.89033	0.24825	0.87801
									0.24925	1.03143	0.24925	1.13774	0.24925	1.05056	0.24925	1.00041	0.24925	0.89086	0.24925	0.87853
									0.25025	1.03196	0.25025	1.13824	0.25025	1.05107	0.25025	1.00085	0.25025	0.89139	0.25025	0.87905
									0.25125	1.03249	0.25125	1.13874	0.25125	1.05158	0.25125	1.00129	0.25125	0.89192	0.25125	0.87958
									0.25225	1.03302	0.25225	1.13924	0.25225	1.05209	0.25225	1.00174	0.25225	0.89245	0.25225	0.8801
									0.25325	1.03355	0.25325	1.13974	0.25325	1.0526	0.25325	1.00218	0.25325	0.89297	0.25325	0.88062
									0.25425	1.03408	0.25425	1.14024	0.25425	1.05311	0.25425	1.00262	0.25425	0.8935	0.25425	0.88115
									0.25526	1.03461	0.25526	1.14074	0.25526	1.05362	0.25526	1.00306	0.25526	0.89403	0.25526	0.88167
									0.25626	1.03514	0.25626	1.14124	0.25626	1.05414	0.25626	1.0035	0.25626	0.89456	0.25626	0.88219
									0.25726	1.03566	0.25726	1.14174	0.25726	1.05465	0.25726	1.00395	0.25726	0.89509	0.25726	0.88271
									0.25826	1.03619	0.25826	1.14224	0.25826	1.05516	0.25826	1.00439	0.25826	0.89562	0.25826	0.88324
									0.25926	1.03672	0.25926	1.14274	0.25926	1.05567	0.25926	1.00483	0.25926	0.89614	0.25926	0.88376
									0.26026	1.03725	0.26026	1.14324	0.26026	1.05618	0.26026	1.00527	0.26026	0.89667	0.26026	0.88428
									0.26126	1.03778	0.26126	1.14374	0.26126	1.05669	0.26126	1.00571	0.26126	0.8972	0.26126	0.88481
									0.26226	1.03831	0.26226	1.14424	0.26226	1.0572	0.26226	1.00616	0.26226	0.89773	0.26226	0.88533
									0.26326	1.03884	0.26326	1.14474	0.26326	1.05772	0.26326	1.0066	0.26326	0.89826	0.26326	0.88585
									0.26426	1.03937	0.26426	1.14524	0.26426	1.05823	0.26426	1.00704	0.26426	0.89879	0.26426	0.88637
									0.26527	1.0399	0.26527	1.14574	0.26527	1.05874	0.26527	1.00748	0.26527	0.89931	0.26527	0.8869
									0.26627	1.04043	0.26627	1.14624	0.26627	1.05925	0.26627	1.00792	0.26627	0.89984	0.26627	0.88742
									0.26727	1.04095	0.26727	1.14674	0.26727	1.05976	0.26727	1.00837	0.26727	0.90037	0.26727	0.88794
									0.26827	1.04148	0.26827	1.14724	0.26827	1.06027	0.26827	1.00881	0.26827	0.9009	0.26827	0.88846
									0.26927	1.04201	0.26927	1.14774	0.26927	1.06079	0.26927	1.00925	0.26927	0.90143	0.26927	0.88899
									0.27027	1.04254	0.27027	1.14824	0.27027	1.0613	0.27027	1.00969	0.27027	0.90196	0.27027	0.88951
									0.27127	1.04307	0.27127	1.14874	0.27127	1.06181	0.27127	1.01013	0.27127	0.90248	0.27127	0.89003
									0.27227	1.0436	0.27227	1.14924	0.27227	1.06232	0.27227	1.01058	0.27227	0.90301	0.27227	0.89056
									0.27327	1.04413	0.27327	1.14974	0.27327	1.06283	0.27327	1.01102	0.27327	0.90354	0.27327	0.89108
									0.27427	1.04466	0.27427	1.15024	0.27427	1.06334	0.27427	1.01146	0.27427	0.90407	0.27427	0.8916
									0.27528	1.04519	0.27528	1.15074	0.27528	1.06385	0.27528	1.0119	0.27528	0.9046	0.27528	0.89212
									0.27628	1.04572	0.27628	1.15124	0.27628	1.06437	0.27628	1.01234	0.27628	0.90513	0.27628	0.89265
									0.27728	1.04624	0.27728	1.15174	0.27728	1.06488	0.27728	1.01278	0.27728	0.90565	0.27728	0.89317
									0.27828	1.04677	0.27828	1.15224	0.27828	1.06539	0.27828	1.01323	0.27828	0.90618	0.27828	0.89369
									0.27928	1.0473	0.27928	1.15274	0.27928	1.0659	0.27928	1.01367	0.27928	0.90671	0.27928	0.89422
									0.28028	1.04783	0.28028	1.15324	0.28028	1.06641	0.28028	1.01411	0.28028	0.90724	0.28028	0.89474
									0.28128	1.04836	0.28128	1.15374	0.28128	1.06692	0.28128	1.01455	0.28128	0.90777	0.28128	0.89526
									0.28228	1.04889	0.28228	1.15424	0.28228	1.06743	0.28228	1.01499	0.28228	0.9083	0.28228	0.89578
									0.28328	1.04942	0.28328	1.15474	0.28328	1.06795	0.28328	1.01544	0.28328	0.90882	0.28328	0.89631
									0.28428	1.04995	0.28428	1.15524	0.28428	1.06846	0.28428	1.01588	0.28428	0.90935	0.28428	0.89683
									0.28529	1.05048	0.28529	1.15574	0.28529	1.06897	0.28529	1.01632	0.28529	0.90988	0.28529	0.89735
									0.28629	1.051	0.28629	1.15624	0.28629	1.06948	0.28629	1.01676	0.28629	0.91041	0.28629	0.89787
									0.28729	1.05153	0.28729	1.15674	0.28729	1.06999	0.28729	1.0172	0.28729	0.91094	0.28729	0.8984
									0.28829	1.05206	0.28829	1.15724	0.28829	1.0705	0.28829	1.01765	0.28829	0.91147	0.28829	0.89892
									0.28929	1.05259	0.28929	1.15774	0.28929	1.07102	0.28929	1.01809	0.28929	0.912	0.28929	0.89944
									0.29029	1.05312	0.29029	1.15824	0.29029	1.07153	0.29029	1.01853	0.29029	0.91252	0.29029	0.89997
									0.29129	1.05365	0.29129	1.15874	0.29129	1.07204	0.29129	1.01897	0.29129	0.91305	0.29129	0.90049
									0.29229	1.05418	0.29229	1.15924	0.29229	1.07255	0.29229	1.01941	0.29229	0.91358	0.29229	0.90101
									0.29329	1.05471	0.29329	1.15974	0.29329	1.07306	0.29329	1.01986	0.29329	0.91411	0.29329	0.90153
									0.29429	1.05524	0.29429	1.16023	0.29429	1.07357	0.29429	1.0203	0.29429	0.91464	0.29429	0.90206
									0.2953	1.05577	0.2953	1.16073	0.2953	1.07408	0.2953	1.02074	0.2953	0.91517	0.2953	0.90258
									0.2963	1.05629	0.2963	1.16123	0.2963	1.0746	0.2963	1.02118	0.2963	0.91569	0.2963	0.9031
									0.2973	1.05682	0.2973	1.16173	0.2973	1.07511	0.2973	1.02162	0.2973	0.91622	0.2973	0.90363
									0.2983	1.05735	0.2983	1.16223	0.2983	1.07562	0.2983	1.02207	0.2983	0.91675	0.2983	0.90415
									0.2993	1.05788	0.2993	1.16273	0.2993	1.07613	0.2993	1.02251	0.2993	0.91728	0.2993	0.90467
									0.3003	1.05841	0.3003	1.16323	0.3003	1.07664	0.3003	1.02295	0.3003	0.91781	0.3003	0.90519
									0.3013	1.05894	0.3013	1.16373	0.3013	1.07715	0.3013	1.02339	0.3013	0.91834	0.3013	0.90572
									0.3023	1.05947	0.3023	1.16423	0.3023	1.07767	0.3023	1.02383	0.3023	0.91886	0.3023	0.90624
									0.3033	1.06	0.3033	1.16473	0.3033	1.07818	0.3033	1.02428	0.3033	0.91939	0.3033	0.90676
									0.3043	1.06053	0.3043	1.16523	0.3043	1.07869	0.3043	1.02472	0.3043	0.91992	0.3043	0.90728
									0.30531	1.06106	0.30531	1.16573	0.30531	1.0792	0.30531	1.02516	0.30531	0.92045	0.30531	0.90781
									0.30631	1.06158	0.30631	1.16623	0.30631	1.07971	0.30631	1.0256	0.30631	0.92098	0.30631	0.90833
									0.30731	1.06211	0.30731	1.16673	0.30731	1.08022	0.30731	1.02604	0.30731	0.92151	0.30731	0.90885
									0.30831	1.06264	0.30831	1.16723	0.30831	1.08073	0.30831	1.02649	0.30831	0.92203	0.30831	0.90938
									0.30931	1.06317	0.30931	1.16773	0.30931	1.08125	0.30931	1.02693	0.30931	0.92256	0.30931	0.9099
									0.31031	1.0637	0.31031	1.16823	0.31031	1.08176	0.31031	1.02737	0.31031	0.92309	0.31031	0.91042
									0.31131	1.06423	0.31131	1.16873	0.31131	1.08227	0.31131	1.02781	0.31131	0.92362	0.31131	0.91094
									0.31231	1.06476	0.31231	1.16923	0.31231	1.08278	0.31231	1.02825	0.31231	0.92415	0.31231	0.91147
									0.31331	1.06529	0.31331	1.16973	0.31331	1.08329	0.31331	1.0287	0.31331	0.92468	0.31331	0.91199
									0.31431	1.06582	0.31431	1.17023	0.31431	1.0838	0.31431	1.02914	0.31431	0.9252	0.31431	0.91251
									0.31532	1.06634	0.31532	1.17073	0.31532	1.08431	0.31532	1.02958	0.31532	0.92573	0.31532	0.91304
									0.31632	1.06687	0.31632	1.17123	0.31632	1.08483	0.31632	1.03002	0.31632	0.92626	0.31632	0.91356
									0.31732	1.0674	0.31732	1.17173	0.31732	1.08534	0.31732	1.03046	0.31732	0.92679	0.31732	0.91408
									0.31832	1.06793	0.31832	1.17223	0.31832	1.08585	0.31832	1.03091	0.31832	0.92732	0.31832	0.9146
									0.31932	1.06846	0.31932	1.17273	0.31932	1.08636	0.31932	1.03135	0.31932	0.92785	0.31932	0.91513
									0.32032	1.06899	0.32032	1.17323	0.32032	1.08687	0.32032	1.03179	0.32032	0.92837	0.32032	0.91565
									0.32132	1.06952	0.32132	1.17373	0.32132	1.08738	0.32132	1.03223	0.32132	0.9289	0.32132	0.91617
									0.32232	1.07005	0.32232	1.17423	0.32232	1.0879	0.32232	1.03267	0.32232	0.92943	0.32232	0.91669
									0.32332	1.07058	0.32332	1.17473	0.32332	1.08841	0.32332	1.03312	0.32332	0.92996	0.32332	0.91722
									0.32432	1.07111	0.32432	1.17523	0.32432	1.08892	0.32432	1.03356	0.32432	0.93049	0.32432	0.91774
									0.32533	1.07163	0.32533	1.17573	0.32533	1.08943	0.32533	1.034	0.32533	0.93102	0.32533	0.91826
									0.32633	1.07216	0.32633	1.17623	0.32633	1.08994	0.32633	1.03444	0.32633	0.93154	0.32633	0.91879
									0.32733	1.07269	0.32733	1.17673	0.32733	1.09045	0.32733	1.03488	0.32733	0.93207	0.32733	0.91931
									0.32833	1.07322	0.32833	1.17723	0.32833	1.09096	0.32833	1.03533	0.32833	0.9326	0.32833	0.91983
									0.32933	1.07375	0.32933	1.17773	0.32933	1.09148	0.32933	1.03577	0.32933	0.93313	0.32933	0.92035
									0.33033	1.07428	0.33033	1.17823	0.33033	1.09199	0.33033	1.03621	0.33033	0.93366	0.33033	0.92088
									0.33133	1.07481	0.33133	1.17873	0.33133	1.0925	0.33133	1.03665	0.33133	0.93419	0.33133	0.9214
									0.33233	1.07534	0.33233	1.17923	0.33233	1.09301	0.33233	1.03709	0.33233	0.93471	0.33233	0.92192
									0.33333	1.07587	0.33333	1.17973	0.33333	1.09352	0.33333	1.03754	0.33333	0.93524	0.33333	0.92245
									0.33433	1.0764	0.33433	1.18023	0.33433	1.09403	0.33433	1.03798	0.33433	0.93577	0.33433	0.92297
									0.33534	1.07692	0.33534	1.18073	0.33534	1.09454	0.33534	1.03842	0.33534	0.9363	0.33534	0.92349
									0.33634	1.07745	0.33634	1.18123	0.33634	1.09506	0.33634	1.03886	0.33634	0.93683	0.33634	0.92401
									0.33734	1.07798	0.33734	1.18173	0.33734	1.09557	0.33734	1.0393	0.33734	0.93736	0.33734	0.92454
									0.33834	1.07851	0.33834	1.18223	0.33834	1.09608	0.33834	1.03975	0.33834	0.93789	0.33834	0.92506
									0.33934	1.07904	0.33934	1.18273	0.33934	1.09659	0.33934	1.04019	0.33934	0.93841	0.33934	0.92558
									0.34034	1.07957	0.34034	1.18323	0.34034	1.0971	0.34034	1.04063	0.34034	0.93894	0.34034	0.9261
									0.34134	1.0801	0.34134	1.18372	0.34134	1.09761	0.34134	1.04107	0.34134	0.93947	0.34134	0.92663
									0.34234	1.08063	0.34234	1.18422	0.34234	1.09813	0.34234	1.04151	0.34234	0.94	0.34234	0.92715
									0.34334	1.08116	0.34334	1.18472	0.34334	1.09864	0.34334	1.04196	0.34334	0.94053	0.34334	0.92767
									0.34434	1.08168	0.34434	1.18522	0.34434	1.09915	0.34434	1.0424	0.34434	0.94106	0.34434	0.9282
									0.34535	1.08221	0.34535	1.18572	0.34535	1.09966	0.34535	1.04284	0.34535	0.94158	0.34535	0.92872
									0.34635	1.08274	0.34635	1.18622	0.34635	1.10017	0.34635	1.04328	0.34635	0.94211	0.34635	0.92924
									0.34735	1.08327	0.34735	1.18672	0.34735	1.10068	0.34735	1.04372	0.34735	0.94264	0.34735	0.92976
									0.34835	1.0838	0.34835	1.18722	0.34835	1.10119	0.34835	1.04417	0.34835	0.94317	0.34835	0.93029
									0.34935	1.08433	0.34935	1.18772	0.34935	1.10171	0.34935	1.04461	0.34935	0.9437	0.34935	0.93081
									0.35035	1.08486	0.35035	1.18822	0.35035	1.10222	0.35035	1.04505	0.35035	0.94423	0.35035	0.93133
									0.35135	1.08539	0.35135	1.18872	0.35135	1.10273	0.35135	1.04549	0.35135	0.94475	0.35135	0.93186
									0.35235	1.08592	0.35235	1.18922	0.35235	1.10324	0.35235	1.04593	0.35235	0.94528	0.35235	0.93238
									0.35335	1.08645	0.35335	1.18972	0.35335	1.10375	0.35335	1.04638	0.35335	0.94581	0.35335	0.9329
									0.35435	1.08697	0.35435	1.19022	0.35435	1.10426	0.35435	1.04682	0.35435	0.94634	0.35435	0.93342
									0.35536	1.0875	0.35536	1.19072	0.35536	1.10478	0.35536	1.04726	0.35536	0.94687	0.35536	0.93395
									0.35636	1.08803	0.35636	1.19122	0.35636	1.10529	0.35636	1.0477	0.35636	0.9474	0.35636	0.93447
									0.35736	1.08856	0.35736	1.19172	0.35736	1.1058	0.35736	1.04814	0.35736	0.94792	0.35736	0.93499
									0.35836	1.08909	0.35836	1.19222	0.35836	1.10631	0.35836	1.04859	0.35836	0.94845	0.35836	0.93551
									0.35936	1.08962	0.35936	1.19272	0.35936	1.10682	0.35936	1.04903	0.35936	0.94898	0.35936	0.93604
									0.36036	1.09015	0.36036	1.19322	0.36036	1.10733	0.36036	1.04947	0.36036	0.94951	0.36036	0.93656
									0.36136	1.09068	0.36136	1.19372	0.36136	1.10784	0.36136	1.04991	0.36136	0.95004	0.36136	0.93708
									0.36236	1.09121	0.36236	1.19422	0.36236	1.10836	0.36236	1.05035	0.36236	0.95057	0.36236	0.93761
									0.36336	1.09174	0.36336	1.19472	0.36336	1.10887	0.36336	1.0508	0.36336	0.95109	0.36336	0.93813
									0.36436	1.09226	0.36436	1.19522	0.36436	1.10938	0.36436	1.05124	0.36436	0.95162	0.36436	0.93865
									0.36537	1.09279	0.36537	1.19572	0.36537	1.10989	0.36537	1.05168	0.36537	0.95215	0.36537	0.93917
									0.36637	1.09332	0.36637	1.19622	0.36637	1.1104	0.36637	1.05212	0.36637	0.95268	0.36637	0.9397
									0.36737	1.09385	0.36737	1.19672	0.36737	1.11091	0.36737	1.05256	0.36737	0.95321	0.36737	0.94022
									0.36837	1.09438	0.36837	1.19722	0.36837	1.11142	0.36837	1.05301	0.36837	0.95374	0.36837	0.94074
									0.36937	1.09491	0.36937	1.19772	0.36937	1.11194	0.36937	1.05345	0.36937	0.95426	0.36937	0.94127
									0.37037	1.09544	0.37037	1.19822	0.37037	1.11245	0.37037	1.05389	0.37037	0.95479	0.37037	0.94179
									0.37137	1.09597	0.37137	1.19872	0.37137	1.11296	0.37137	1.05433	0.37137	0.95532	0.37137	0.94231
									0.37237	1.0965	0.37237	1.19922	0.37237	1.11347	0.37237	1.05477	0.37237	0.95585	0.37237	0.94283
									0.37337	1.09702	0.37337	1.19972	0.37337	1.11398	0.37337	1.05522	0.37337	0.95638	0.37337	0.94336
									0.37437	1.09755	0.37437	1.20022	0.37437	1.11449	0.37437	1.05566	0.37437	0.95691	0.37437	0.94388
									0.37538	1.09808	0.37538	1.20072	0.37538	1.11501	0.37538	1.0561	0.37538	0.95743	0.37538	0.9444
									0.37638	1.09861	0.37638	1.20122	0.37638	1.11552	0.37638	1.05654	0.37638	0.95796	0.37638	0.94492
									0.37738	1.09914	0.37738	1.20172	0.37738	1.11603	0.37738	1.05698	0.37738	0.95849	0.37738	0.94545
									0.37838	1.09967	0.37838	1.20222	0.37838	1.11654	0.37838	1.05743	0.37838	0.95902	0.37838	0.94597
									0.37938	1.1002	0.37938	1.20272	0.37938	1.11705	0.37938	1.05787	0.37938	0.95955	0.37938	0.94649
									0.38038	1.10073	0.38038	1.20322	0.38038	1.11756	0.38038	1.05831	0.38038	0.96008	0.38038	0.94702
									0.38138	1.10126	0.38138	1.20372	0.38138	1.11807	0.38138	1.05875	0.38138	0.9606	0.38138	0.94754
									0.38238	1.10179	0.38238	1.20422	0.38238	1.11859	0.38238	1.05919	0.38238	0.96113	0.38238	0.94806
									0.38338	1.10231	0.38338	1.20472	0.38338	1.1191	0.38338	1.05964	0.38338	0.96166	0.38338	0.94858
									0.38438	1.10284	0.38438	1.20522	0.38438	1.11961	0.38438	1.06008	0.38438	0.96219	0.38438	0.94911
									0.38539	1.10337	0.38539	1.20572	0.38539	1.12012	0.38539	1.06052	0.38539	0.96272	0.38539	0.94963
									0.38639	1.1039	0.38639	1.20622	0.38639	1.12063	0.38639	1.06096	0.38639	0.96325	0.38639	0.95015
									0.38739	1.10443	0.38739	1.20672	0.38739	1.12114	0.38739	1.0614	0.38739	0.96378	0.38739	0.95068
									0.38839	1.10496	0.38839	1.20721	0.38839	1.12165	0.38839	1.06185	0.38839	0.9643	0.38839	0.9512
									0.38939	1.10549	0.38939	1.20771	0.38939	1.12217	0.38939	1.06229	0.38939	0.96483	0.38939	0.95172
									0.39039	1.10602	0.39039	1.20821	0.39039	1.12268	0.39039	1.06273	0.39039	0.96536	0.39039	0.95224
									0.39139	1.10655	0.39139	1.20871	0.39139	1.12319	0.39139	1.06317	0.39139	0.96589	0.39139	0.95277
									0.39239	1.10708	0.39239	1.20921	0.39239	1.1237	0.39239	1.06361	0.39239	0.96642	0.39239	0.95329
									0.39339	1.1076	0.39339	1.20971	0.39339	1.12421	0.39339	1.06406	0.39339	0.96695	0.39339	0.95381
									0.39439	1.10813	0.39439	1.21021	0.39439	1.12472	0.39439	1.0645	0.39439	0.96747	0.39439	0.95433
									0.3954	1.10866	0.3954	1.21071	0.3954	1.12524	0.3954	1.06494	0.3954	0.968	0.3954	0.95486
									0.3964	1.10919	0.3964	1.21121	0.3964	1.12575	0.3964	1.06538	0.3964	0.96853	0.3964	0.95538
									0.3974	1.10972	0.3974	1.21171	0.3974	1.12626	0.3974	1.06582	0.3974	0.96906	0.3974	0.9559
									0.3984	1.11025	0.3984	1.21221	0.3984	1.12677	0.3984	1.06627	0.3984	0.96959	0.3984	0.95643
									0.3994	1.11078	0.3994	1.21271	0.3994	1.12728	0.3994	1.06671	0.3994	0.97012	0.3994	0.95695
									0.4004	1.11131	0.4004	1.21321	0.4004	1.12779	0.4004	1.06715	0.4004	0.97064	0.4004	0.95747
									0.4014	1.11184	0.4014	1.21371	0.4014	1.1283	0.4014	1.06759	0.4014	0.97117	0.4014	0.95799
									0.4024	1.11236	0.4024	1.21421	0.4024	1.12882	0.4024	1.06803	0.4024	0.9717	0.4024	0.95852
									0.4034	1.11289	0.4034	1.21471	0.4034	1.12933	0.4034	1.06848	0.4034	0.97223	0.4034	0.95904
									0.4044	1.11342	0.4044	1.21521	0.4044	1.12984	0.4044	1.06892	0.4044	0.97276	0.4044	0.95956
									0.40541	1.11395	0.40541	1.21571	0.40541	1.13035	0.40541	1.06936	0.40541	0.97329	0.40541	0.96009
									0.40641	1.11448	0.40641	1.21621	0.40641	1.13086	0.40641	1.0698	0.40641	0.97381	0.40641	0.96061
									0.40741	1.11501	0.40741	1.21671	0.40741	1.13137	0.40741	1.07024	0.40741	0.97434	0.40741	0.96113
									0.40841	1.11554	0.40841	1.21721	0.40841	1.13189	0.40841	1.07069	0.40841	0.97487	0.40841	0.96165
									0.40941	1.11607	0.40941	1.21771	0.40941	1.1324	0.40941	1.07113	0.40941	0.9754	0.40941	0.96218
									0.41041	1.1166	0.41041	1.21821	0.41041	1.13291	0.41041	1.07157	0.41041	0.97593	0.41041	0.9627
									0.41141	1.11713	0.41141	1.21871	0.41141	1.13342	0.41141	1.07201	0.41141	0.97646	0.41141	0.96322
									0.41241	1.11765	0.41241	1.21921	0.41241	1.13393	0.41241	1.07245	0.41241	0.97698	0.41241	0.96374
									0.41341	1.11818	0.41341	1.21971	0.41341	1.13444	0.41341	1.0729	0.41341	0.97751	0.41341	0.96427
									0.41441	1.11871	0.41441	1.22021	0.41441	1.13495	0.41441	1.07334	0.41441	0.97804	0.41441	0.96479
									0.41542	1.11924	0.41542	1.22071	0.41542	1.13547	0.41542	1.07378	0.41542	0.97857	0.41542	0.96531
									0.41642	1.11977	0.41642	1.22121	0.41642	1.13598	0.41642	1.07422	0.41642	0.9791	0.41642	0.96584
									0.41742	1.1203	0.41742	1.22171	0.41742	1.13649	0.41742	1.07466	0.41742	0.97963	0.41742	0.96636
									0.41842	1.12083	0.41842	1.22221	0.41842	1.137	0.41842	1.07511	0.41842	0.98015	0.41842	0.96688
									0.41942	1.12136	0.41942	1.22271	0.41942	1.13751	0.41942	1.07555	0.41942	0.98068	0.41942	0.9674
									0.42042	1.12189	0.42042	1.22321	0.42042	1.13802	0.42042	1.07599	0.42042	0.98121	0.42042	0.96793
									0.42142	1.12242	0.42142	1.22371	0.42142	1.13853	0.42142	1.07643	0.42142	0.98174	0.42142	0.96845
									0.42242	1.12294	0.42242	1.22421	0.42242	1.13905	0.42242	1.07687	0.42242	0.98227	0.42242	0.96897
									0.42342	1.12347	0.42342	1.22471	0.42342	1.13956	0.42342	1.07732	0.42342	0.9828	0.42342	0.9695
									0.42442	1.124	0.42442	1.22521	0.42442	1.14007	0.42442	1.07776	0.42442	0.98332	0.42442	0.97002
									0.42543	1.12453	0.42543	1.22571	0.42543	1.14058	0.42543	1.0782	0.42543	0.98385	0.42543	0.97054
									0.42643	1.12506	0.42643	1.22621	0.42643	1.14109	0.42643	1.07864	0.42643	0.98438	0.42643	0.97106
									0.42743	1.12559	0.42743	1.22671	0.42743	1.1416	0.42743	1.07908	0.42743	0.98491	0.42743	0.97159
									0.42843	1.12612	0.42843	1.22721	0.42843	1.14212	0.42843	1.07952	0.42843	0.98544	0.42843	0.97211
									0.42943	1.12665	0.42943	1.22771	0.42943	1.14263	0.42943	1.07997	0.42943	0.98597	0.42943	0.97263
									0.43043	1.12718	0.43043	1.22821	0.43043	1.14314	0.43043	1.08041	0.43043	0.98649	0.43043	0.97315
									0.43143	1.1277	0.43143	1.22871	0.43143	1.14365	0.43143	1.08085	0.43143	0.98702	0.43143	0.97368
									0.43243	1.12823	0.43243	1.22921	0.43243	1.14416	0.43243	1.08129	0.43243	0.98755	0.43243	0.9742
									0.43343	1.12876	0.43343	1.22971	0.43343	1.14467	0.43343	1.08173	0.43343	0.98808	0.43343	0.97472
									0.43443	1.12929	0.43443	1.23021	0.43443	1.14518	0.43443	1.08218	0.43443	0.98861	0.43443	0.97525
									0.43544	1.12982	0.43544	1.2307	0.43544	1.1457	0.43544	1.08262	0.43544	0.98914	0.43544	0.97577
									0.43644	1.13035	0.43644	1.2312	0.43644	1.14621	0.43644	1.08306	0.43644	0.98966	0.43644	0.97629
									0.43744	1.13088	0.43744	1.2317	0.43744	1.14672	0.43744	1.0835	0.43744	0.99019	0.43744	0.97681
									0.43844	1.13141	0.43844	1.2322	0.43844	1.14723	0.43844	1.08394	0.43844	0.99072	0.43844	0.97734
									0.43944	1.13194	0.43944	1.2327	0.43944	1.14774	0.43944	1.08439	0.43944	0.99125	0.43944	0.97786
									0.44044	1.13247	0.44044	1.2332	0.44044	1.14825	0.44044	1.08483	0.44044	0.99178	0.44044	0.97838
									0.44144	1.13299	0.44144	1.2337	0.44144	1.14876	0.44144	1.08527	0.44144	0.99231	0.44144	0.97891
									0.44244	1.13352	0.44244	1.2342	0.44244	1.14928	0.44244	1.08571	0.44244	0.99284	0.44244	0.97943
									0.44344	1.13405	0.44344	1.2347	0.44344	1.14979	0.44344	1.08615	0.44344	0.99336	0.44344	0.97995
									0.44444	1.13458	0.44444	1.2352	0.44444	1.1503	0.44444	1.0866	0.44444	0.99389	0.44444	0.98047
									0.44545	1.13511	0.44545	1.2357	0.44545	1.15081	0.44545	1.08704	0.44545	0.99442	0.44545	0.981
									0.44645	1.13564	0.44645	1.2362	0.44645	1.15132	0.44645	1.08748	0.44645	0.99495	0.44645	0.98152
									0.44745	1.13617	0.44745	1.2367	0.44745	1.15183	0.44745	1.08792	0.44745	0.99548	0.44745	0.98204
									0.44845	1.1367	0.44845	1.2372	0.44845	1.15235	0.44845	1.08836	0.44845	0.99601	0.44845	0.98256
									0.44945	1.13723	0.44945	1.2377	0.44945	1.15286	0.44945	1.08881	0.44945	0.99653	0.44945	0.98309
									0.45045	1.13776	0.45045	1.2382	0.45045	1.15337	0.45045	1.08925	0.45045	0.99706	0.45045	0.98361
									0.45145	1.13828	0.45145	1.2387	0.45145	1.15388	0.45145	1.08969	0.45145	0.99759	0.45145	0.98413
									0.45245	1.13881	0.45245	1.2392	0.45245	1.15439	0.45245	1.09013	0.45245	0.99812	0.45245	0.98466
									0.45345	1.13934	0.45345	1.2397	0.45345	1.1549	0.45345	1.09057	0.45345	0.99865	0.45345	0.98518
									0.45445	1.13987	0.45445	1.2402	0.45445	1.15541	0.45445	1.09102	0.45445	0.99918	0.45445	0.9857
									0.45546	1.1404	0.45546	1.2407	0.45546	1.15593	0.45546	1.09146	0.45546	0.9997	0.45546	0.98622
									0.45646	1.14093	0.45646	1.2412	0.45646	1.15644	0.45646	1.0919	0.45646	1.00023	0.45646	0.98675
									0.45746	1.14146	0.45746	1.2417	0.45746	1.15695	0.45746	1.09234	0.45746	1.00076	0.45746	0.98727
									0.45846	1.14199	0.45846	1.2422	0.45846	1.15746	0.45846	1.09278	0.45846	1.00129	0.45846	0.98779
									0.45946	1.14252	0.45946	1.2427	0.45946	1.15797	0.45946	1.09323	0.45946	1.00182	0.45946	0.98832
									0.46046	1.14304	0.46046	1.2432	0.46046	1.15848	0.46046	1.09367	0.46046	1.00235	0.46046	0.98884
									0.46146	1.14357	0.46146	1.2437	0.46146	1.159	0.46146	1.09411	0.46146	1.00287	0.46146	0.98936
									0.46246	1.1441	0.46246	1.2442	0.46246	1.15951	0.46246	1.09455	0.46246	1.0034	0.46246	0.98988
									0.46346	1.14463	0.46346	1.2447	0.46346	1.16002	0.46346	1.09499	0.46346	1.00393	0.46346	0.99041
									0.46446	1.14516	0.46446	1.2452	0.46446	1.16053	0.46446	1.09544	0.46446	1.00446	0.46446	0.99093
									0.46547	1.14569	0.46547	1.2457	0.46547	1.16104	0.46547	1.09588	0.46547	1.00499	0.46547	0.99145
									0.46647	1.14622	0.46647	1.2462	0.46647	1.16155	0.46647	1.09632	0.46647	1.00552	0.46647	0.99197
									0.46747	1.14675	0.46747	1.2467	0.46747	1.16206	0.46747	1.09676	0.46747	1.00604	0.46747	0.9925
									0.46847	1.14728	0.46847	1.2472	0.46847	1.16258	0.46847	1.0972	0.46847	1.00657	0.46847	0.99302
									0.46947	1.14781	0.46947	1.2477	0.46947	1.16309	0.46947	1.09765	0.46947	1.0071	0.46947	0.99354
									0.47047	1.14833	0.47047	1.2482	0.47047	1.1636	0.47047	1.09809	0.47047	1.00763	0.47047	0.99407
									0.47147	1.14886	0.47147	1.2487	0.47147	1.16411	0.47147	1.09853	0.47147	1.00816	0.47147	0.99459
									0.47247	1.14939	0.47247	1.2492	0.47247	1.16462	0.47247	1.09897	0.47247	1.00869	0.47247	0.99511
									0.47347	1.14992	0.47347	1.2497	0.47347	1.16513	0.47347	1.09941	0.47347	1.00921	0.47347	0.99563
									0.47447	1.15045	0.47447	1.2502	0.47447	1.16564	0.47447	1.09986	0.47447	1.00974	0.47447	0.99616
									0.47548	1.15098	0.47548	1.2507	0.47548	1.16616	0.47548	1.1003	0.47548	1.01027	0.47548	0.99668
									0.47648	1.15151	0.47648	1.2512	0.47648	1.16667	0.47648	1.10074	0.47648	1.0108	0.47648	0.9972
									0.47748	1.15204	0.47748	1.2517	0.47748	1.16718	0.47748	1.10118	0.47748	1.01133	0.47748	0.99773
									0.47848	1.15257	0.47848	1.2522	0.47848	1.16769	0.47848	1.10162	0.47848	1.01186	0.47848	0.99825
									0.47948	1.1531	0.47948	1.2527	0.47948	1.1682	0.47948	1.10207	0.47948	1.01238	0.47948	0.99877
									0.48048	1.15362	0.48048	1.2532	0.48048	1.16871	0.48048	1.10251	0.48048	1.01291	0.48048	0.99929
									0.48148	1.15415	0.48148	1.2537	0.48148	1.16923	0.48148	1.10295	0.48148	1.01344	0.48148	0.99982
									0.48248	1.15468	0.48248	1.25419	0.48248	1.16974	0.48248	1.10339	0.48248	1.01397	0.48248	1.00034
									0.48348	1.15521	0.48348	1.25469	0.48348	1.17025	0.48348	1.10383	0.48348	1.0145	0.48348	1.00086
									0.48448	1.15574	0.48448	1.25519	0.48448	1.17076	0.48448	1.10428	0.48448	1.01503	0.48448	1.00138
									0.48549	1.15627	0.48549	1.25569	0.48549	1.17127	0.48549	1.10472	0.48549	1.01555	0.48549	1.00191
									0.48649	1.1568	0.48649	1.25619	0.48649	1.17178	0.48649	1.10516	0.48649	1.01608	0.48649	1.00243
									0.48749	1.15733	0.48749	1.25669	0.48749	1.17229	0.48749	1.1056	0.48749	1.01661	0.48749	1.00295
									0.48849	1.15786	0.48849	1.25719	0.48849	1.17281	0.48849	1.10604	0.48849	1.01714	0.48849	1.00348
									0.48949	1.15838	0.48949	1.25769	0.48949	1.17332	0.48949	1.10649	0.48949	1.01767	0.48949	1.004
									0.49049	1.15891	0.49049	1.25819	0.49049	1.17383	0.49049	1.10693	0.49049	1.0182	0.49049	1.00452
									0.49149	1.15944	0.49149	1.25869	0.49149	1.17434	0.49149	1.10737	0.49149	1.01873	0.49149	1.00504
									0.49249	1.15997	0.49249	1.25919	0.49249	1.17485	0.49249	1.10781	0.49249	1.01925	0.49249	1.00557
									0.49349	1.1605	0.49349	1.25969	0.49349	1.17536	0.49349	1.10825	0.49349	1.01978	0.49349	1.00609
									0.49449	1.16103	0.49449	1.26019	0.49449	1.17587	0.49449	1.1087	0.49449	1.02031	0.49449	1.00661
									0.4955	1.16156	0.4955	1.26069	0.4955	1.17639	0.4955	1.10914	0.4955	1.02084	0.4955	1.00714
									0.4965	1.16209	0.4965	1.26119	0.4965	1.1769	0.4965	1.10958	0.4965	1.02137	0.4965	1.00766
									0.4975	1.16262	0.4975	1.26169	0.4975	1.17741	0.4975	1.11002	0.4975	1.0219	0.4975	1.00818
									0.4985	1.16315	0.4985	1.26219	0.4985	1.17792	0.4985	1.11046	0.4985	1.02242	0.4985	1.0087
									0.4995	1.16367	0.4995	1.26269	0.4995	1.17843	0.4995	1.11091	0.4995	1.02295	0.4995	1.00923
									0.5005	1.1642	0.5005	1.26319	0.5005	1.17894	0.5005	1.11135	0.5005	1.02348	0.5005	1.00975
									0.5015	1.16473	0.5015	1.26369	0.5015	1.17946	0.5015	1.11179	0.5015	1.02401	0.5015	1.01027
									0.5025	1.16526	0.5025	1.26419	0.5025	1.17997	0.5025	1.11223	0.5025	1.02454	0.5025	1.01079
									0.5035	1.16579	0.5035	1.26469	0.5035	1.18048	0.5035	1.11267	0.5035	1.02507	0.5035	1.01132
									0.5045	1.16632	0.5045	1.26519	0.5045	1.18099	0.5045	1.11312	0.5045	1.02559	0.5045	1.01184
									0.50551	1.16685	0.50551	1.26569	0.50551	1.1815	0.50551	1.11356	0.50551	1.02612	0.50551	1.01236
									0.50651	1.16738	0.50651	1.26619	0.50651	1.18201	0.50651	1.114	0.50651	1.02665	0.50651	1.01289
									0.50751	1.16791	0.50751	1.26669	0.50751	1.18252	0.50751	1.11444	0.50751	1.02718	0.50751	1.01341
									0.50851	1.16844	0.50851	1.26719	0.50851	1.18304	0.50851	1.11488	0.50851	1.02771	0.50851	1.01393
									0.50951	1.16896	0.50951	1.26769	0.50951	1.18355	0.50951	1.11533	0.50951	1.02824	0.50951	1.01445
									0.51051	1.16949	0.51051	1.26819	0.51051	1.18406	0.51051	1.11577	0.51051	1.02876	0.51051	1.01498
									0.51151	1.17002	0.51151	1.26869	0.51151	1.18457	0.51151	1.11621	0.51151	1.02929	0.51151	1.0155
									0.51251	1.17055	0.51251	1.26919	0.51251	1.18508	0.51251	1.11665	0.51251	1.02982	0.51251	1.01602
									0.51351	1.17108	0.51351	1.26969	0.51351	1.18559	0.51351	1.11709	0.51351	1.03035	0.51351	1.01654
									0.51451	1.17161	0.51451	1.27019	0.51451	1.18611	0.51451	1.11754	0.51451	1.03088	0.51451	1.01707
									0.51552	1.17214	0.51552	1.27069	0.51552	1.18662	0.51552	1.11798	0.51552	1.03141	0.51552	1.01759
									0.51652	1.17267	0.51652	1.27119	0.51652	1.18713	0.51652	1.11842	0.51652	1.03193	0.51652	1.01811
									0.51752	1.1732	0.51752	1.27169	0.51752	1.18764	0.51752	1.11886	0.51752	1.03246	0.51752	1.01864
									0.51852	1.17372	0.51852	1.27219	0.51852	1.18815	0.51852	1.1193	0.51852	1.03299	0.51852	1.01916
									0.51952	1.17425	0.51952	1.27269	0.51952	1.18866	0.51952	1.11975	0.51952	1.03352	0.51952	1.01968
									0.52052	1.17478	0.52052	1.27319	0.52052	1.18917	0.52052	1.12019	0.52052	1.03405	0.52052	1.0202
									0.52152	1.17531	0.52152	1.27369	0.52152	1.18969	0.52152	1.12063	0.52152	1.03458	0.52152	1.02073
									0.52252	1.17584	0.52252	1.27419	0.52252	1.1902	0.52252	1.12107	0.52252	1.0351	0.52252	1.02125
									0.52352	1.17637	0.52352	1.27469	0.52352	1.19071	0.52352	1.12151	0.52352	1.03563	0.52352	1.02177
									0.52452	1.1769	0.52452	1.27519	0.52452	1.19122	0.52452	1.12196	0.52452	1.03616	0.52452	1.0223
									0.52553	1.17743	0.52553	1.27569	0.52553	1.19173	0.52553	1.1224	0.52553	1.03669	0.52553	1.02282
									0.52653	1.17796	0.52653	1.27619	0.52653	1.19224	0.52653	1.12284	0.52653	1.03722	0.52653	1.02334
									0.52753	1.17849	0.52753	1.27669	0.52753	1.19275	0.52753	1.12328	0.52753	1.03775	0.52753	1.02386
									0.52853	1.17901	0.52853	1.27719	0.52853	1.19327	0.52853	1.12372	0.52853	1.03827	0.52853	1.02439
									0.52953	1.17954	0.52953	1.27768	0.52953	1.19378	0.52953	1.12417	0.52953	1.0388	0.52953	1.02491
									0.53053	1.18007	0.53053	1.27818	0.53053	1.19429	0.53053	1.12461	0.53053	1.03933	0.53053	1.02543
									0.53153	1.1806	0.53153	1.27868	0.53153	1.1948	0.53153	1.12505	0.53153	1.03986	0.53153	1.02595
									0.53253	1.18113	0.53253	1.27918	0.53253	1.19531	0.53253	1.12549	0.53253	1.04039	0.53253	1.02648
									0.53353	1.18166	0.53353	1.27968	0.53353	1.19582	0.53353	1.12593	0.53353	1.04092	0.53353	1.027
									0.53453	1.18219	0.53453	1.28018	0.53453	1.19634	0.53453	1.12638	0.53453	1.04144	0.53453	1.02752
									0.53554	1.18272	0.53554	1.28068	0.53554	1.19685	0.53554	1.12682	0.53554	1.04197	0.53554	1.02805
									0.53654	1.18325	0.53654	1.28118	0.53654	1.19736	0.53654	1.12726	0.53654	1.0425	0.53654	1.02857
									0.53754	1.18378	0.53754	1.28168	0.53754	1.19787	0.53754	1.1277	0.53754	1.04303	0.53754	1.02909
									0.53854	1.1843	0.53854	1.28218	0.53854	1.19838	0.53854	1.12814	0.53854	1.04356	0.53854	1.02961
									0.53954	1.18483	0.53954	1.28268	0.53954	1.19889	0.53954	1.12859	0.53954	1.04409	0.53954	1.03014
									0.54054	1.18536	0.54054	1.28318	0.54054	1.1994	0.54054	1.12903	0.54054	1.04462	0.54054	1.03066
									0.54154	1.18589	0.54154	1.28368	0.54154	1.19992	0.54154	1.12947	0.54154	1.04514	0.54154	1.03118
									0.54254	1.18642	0.54254	1.28418	0.54254	1.20043	0.54254	1.12991	0.54254	1.04567	0.54254	1.03171
									0.54354	1.18695	0.54354	1.28468	0.54354	1.20094	0.54354	1.13035	0.54354	1.0462	0.54354	1.03223
									0.54454	1.18748	0.54454	1.28518	0.54454	1.20145	0.54454	1.1308	0.54454	1.04673	0.54454	1.03275
									0.54555	1.18801	0.54555	1.28568	0.54555	1.20196	0.54555	1.13124	0.54555	1.04726	0.54555	1.03327
									0.54655	1.18854	0.54655	1.28618	0.54655	1.20247	0.54655	1.13168	0.54655	1.04779	0.54655	1.0338
									0.54755	1.18906	0.54755	1.28668	0.54755	1.20298	0.54755	1.13212	0.54755	1.04831	0.54755	1.03432
									0.54855	1.18959	0.54855	1.28718	0.54855	1.2035	0.54855	1.13256	0.54855	1.04884	0.54855	1.03484
									0.54955	1.19012	0.54955	1.28768	0.54955	1.20401	0.54955	1.13301	0.54955	1.04937	0.54955	1.03536
									0.55055	1.19065	0.55055	1.28818	0.55055	1.20452	0.55055	1.13345	0.55055	1.0499	0.55055	1.03589
									0.55155	1.19118	0.55155	1.28868	0.55155	1.20503	0.55155	1.13389	0.55155	1.05043	0.55155	1.03641
									0.55255	1.19171	0.55255	1.28918	0.55255	1.20554	0.55255	1.13433	0.55255	1.05096	0.55255	1.03693
									0.55355	1.19224	0.55355	1.28968	0.55355	1.20605	0.55355	1.13477	0.55355	1.05148	0.55355	1.03746
									0.55455	1.19277	0.55455	1.29018	0.55455	1.20657	0.55455	1.13522	0.55455	1.05201	0.55455	1.03798
									0.55556	1.1933	0.55556	1.29068	0.55556	1.20708	0.55556	1.13566	0.55556	1.05254	0.55556	1.0385
									0.55656	1.19383	0.55656	1.29118	0.55656	1.20759	0.55656	1.1361	0.55656	1.05307	0.55656	1.03902
									0.55756	1.19435	0.55756	1.29168	0.55756	1.2081	0.55756	1.13654	0.55756	1.0536	0.55756	1.03955
									0.55856	1.19488	0.55856	1.29218	0.55856	1.20861	0.55856	1.13698	0.55856	1.05413	0.55856	1.04007
									0.55956	1.19541	0.55956	1.29268	0.55956	1.20912	0.55956	1.13743	0.55956	1.05465	0.55956	1.04059
									0.56056	1.19594	0.56056	1.29318	0.56056	1.20963	0.56056	1.13787	0.56056	1.05518	0.56056	1.04112
									0.56156	1.19647	0.56156	1.29368	0.56156	1.21015	0.56156	1.13831	0.56156	1.05571	0.56156	1.04164
									0.56256	1.197	0.56256	1.29418	0.56256	1.21066	0.56256	1.13875	0.56256	1.05624	0.56256	1.04216
									0.56356	1.19753	0.56356	1.29468	0.56356	1.21117	0.56356	1.13919	0.56356	1.05677	0.56356	1.04268
									0.56456	1.19806	0.56456	1.29518	0.56456	1.21168	0.56456	1.13964	0.56456	1.0573	0.56456	1.04321
									0.56557	1.19859	0.56557	1.29568	0.56557	1.21219	0.56557	1.14008	0.56557	1.05782	0.56557	1.04373
									0.56657	1.19912	0.56657	1.29618	0.56657	1.2127	0.56657	1.14052	0.56657	1.05835	0.56657	1.04425
									0.56757	1.19964	0.56757	1.29668	0.56757	1.21322	0.56757	1.14096	0.56757	1.05888	0.56757	1.04477
									0.56857	1.20017	0.56857	1.29718	0.56857	1.21373	0.56857	1.1414	0.56857	1.05941	0.56857	1.0453
									0.56957	1.2007	0.56957	1.29768	0.56957	1.21424	0.56957	1.14185	0.56957	1.05994	0.56957	1.04582
									0.57057	1.20123	0.57057	1.29818	0.57057	1.21475	0.57057	1.14229	0.57057	1.06047	0.57057	1.04634
									0.57157	1.20176	0.57157	1.29868	0.57157	1.21526	0.57157	1.14273	0.57157	1.06099	0.57157	1.04687
									0.57257	1.20229	0.57257	1.29918	0.57257	1.21577	0.57257	1.14317	0.57257	1.06152	0.57257	1.04739
									0.57357	1.20282	0.57357	1.29968	0.57357	1.21628	0.57357	1.14361	0.57357	1.06205	0.57357	1.04791
									0.57457	1.20335	0.57457	1.30018	0.57457	1.2168	0.57457	1.14406	0.57457	1.06258	0.57457	1.04843
									0.57558	1.20388	0.57558	1.30068	0.57558	1.21731	0.57558	1.1445	0.57558	1.06311	0.57558	1.04896
									0.57658	1.2044	0.57658	1.30117	0.57658	1.21782	0.57658	1.14494	0.57658	1.06364	0.57658	1.04948
									0.57758	1.20493	0.57758	1.30167	0.57758	1.21833	0.57758	1.14538	0.57758	1.06416	0.57758	1.05
									0.57858	1.20546	0.57858	1.30217	0.57858	1.21884	0.57858	1.14582	0.57858	1.06469	0.57858	1.05053
									0.57958	1.20599	0.57958	1.30267	0.57958	1.21935	0.57958	1.14626	0.57958	1.06522	0.57958	1.05105
									0.58058	1.20652	0.58058	1.30317	0.58058	1.21986	0.58058	1.14671	0.58058	1.06575	0.58058	1.05157
									0.58158	1.20705	0.58158	1.30367	0.58158	1.22038	0.58158	1.14715	0.58158	1.06628	0.58158	1.05209
									0.58258	1.20758	0.58258	1.30417	0.58258	1.22089	0.58258	1.14759	0.58258	1.06681	0.58258	1.05262
									0.58358	1.20811	0.58358	1.30467	0.58358	1.2214	0.58358	1.14803	0.58358	1.06733	0.58358	1.05314
									0.58458	1.20864	0.58458	1.30517	0.58458	1.22191	0.58458	1.14847	0.58458	1.06786	0.58458	1.05366
									0.58559	1.20917	0.58559	1.30567	0.58559	1.22242	0.58559	1.14892	0.58559	1.06839	0.58559	1.05418
									0.58659	1.20969	0.58659	1.30617	0.58659	1.22293	0.58659	1.14936	0.58659	1.06892	0.58659	1.05471
									0.58759	1.21022	0.58759	1.30667	0.58759	1.22345	0.58759	1.1498	0.58759	1.06945	0.58759	1.05523
									0.58859	1.21075	0.58859	1.30717	0.58859	1.22396	0.58859	1.15024	0.58859	1.06998	0.58859	1.05575
									0.58959	1.21128	0.58959	1.30767	0.58959	1.22447	0.58959	1.15068	0.58959	1.07051	0.58959	1.05628
									0.59059	1.21181	0.59059	1.30817	0.59059	1.22498	0.59059	1.15113	0.59059	1.07103	0.59059	1.0568
									0.59159	1.21234	0.59159	1.30867	0.59159	1.22549	0.59159	1.15157	0.59159	1.07156	0.59159	1.05732
									0.59259	1.21287	0.59259	1.30917	0.59259	1.226	0.59259	1.15201	0.59259	1.07209	0.59259	1.05784
									0.59359	1.2134	0.59359	1.30967	0.59359	1.22651	0.59359	1.15245	0.59359	1.07262	0.59359	1.05837
									0.59459	1.21393	0.59459	1.31017	0.59459	1.22703	0.59459	1.15289	0.59459	1.07315	0.59459	1.05889
									0.5956	1.21446	0.5956	1.31067	0.5956	1.22754	0.5956	1.15334	0.5956	1.07368	0.5956	1.05941
									0.5966	1.21498	0.5966	1.31117	0.5966	1.22805	0.5966	1.15378	0.5966	1.0742	0.5966	1.05994
									0.5976	1.21551	0.5976	1.31167	0.5976	1.22856	0.5976	1.15422	0.5976	1.07473	0.5976	1.06046
									0.5986	1.21604	0.5986	1.31217	0.5986	1.22907	0.5986	1.15466	0.5986	1.07526	0.5986	1.06098
									0.5996	1.21657	0.5996	1.31267	0.5996	1.22958	0.5996	1.1551	0.5996	1.07579	0.5996	1.0615
									0.6006	1.2171	0.6006	1.31317	0.6006	1.23009	0.6006	1.15555	0.6006	1.07632	0.6006	1.06203
									0.6016	1.21763	0.6016	1.31367	0.6016	1.23061	0.6016	1.15599	0.6016	1.07685	0.6016	1.06255
									0.6026	1.21816	0.6026	1.31417	0.6026	1.23112	0.6026	1.15643	0.6026	1.07737	0.6026	1.06307
									0.6036	1.21869	0.6036	1.31467	0.6036	1.23163	0.6036	1.15687	0.6036	1.0779	0.6036	1.06359
									0.6046	1.21922	0.6046	1.31517	0.6046	1.23214	0.6046	1.15731	0.6046	1.07843	0.6046	1.06412
									0.60561	1.21974	0.60561	1.31567	0.60561	1.23265	0.60561	1.15776	0.60561	1.07896	0.60561	1.06464
									0.60661	1.22027	0.60661	1.31617	0.60661	1.23316	0.60661	1.1582	0.60661	1.07949	0.60661	1.06516
									0.60761	1.2208	0.60761	1.31667	0.60761	1.23368	0.60761	1.15864	0.60761	1.08002	0.60761	1.06569
									0.60861	1.22133	0.60861	1.31717	0.60861	1.23419	0.60861	1.15908	0.60861	1.08054	0.60861	1.06621
									0.60961	1.22186	0.60961	1.31767	0.60961	1.2347	0.60961	1.15952	0.60961	1.08107	0.60961	1.06673
									0.61061	1.22239	0.61061	1.31817	0.61061	1.23521	0.61061	1.15997	0.61061	1.0816	0.61061	1.06725
									0.61161	1.22292	0.61161	1.31867	0.61161	1.23572	0.61161	1.16041	0.61161	1.08213	0.61161	1.06778
									0.61261	1.22345	0.61261	1.31917	0.61261	1.23623	0.61261	1.16085	0.61261	1.08266	0.61261	1.0683
									0.61361	1.22398	0.61361	1.31967	0.61361	1.23674	0.61361	1.16129	0.61361	1.08319	0.61361	1.06882
									0.61461	1.22451	0.61461	1.32017	0.61461	1.23726	0.61461	1.16173	0.61461	1.08371	0.61461	1.06935
									0.61562	1.22503	0.61562	1.32067	0.61562	1.23777	0.61562	1.16218	0.61562	1.08424	0.61562	1.06987
									0.61662	1.22556	0.61662	1.32117	0.61662	1.23828	0.61662	1.16262	0.61662	1.08477	0.61662	1.07039
									0.61762	1.22609	0.61762	1.32167	0.61762	1.23879	0.61762	1.16306	0.61762	1.0853	0.61762	1.07091
									0.61862	1.22662	0.61862	1.32217	0.61862	1.2393	0.61862	1.1635	0.61862	1.08583	0.61862	1.07144
									0.61962	1.22715	0.61962	1.32267	0.61962	1.23981	0.61962	1.16394	0.61962	1.08636	0.61962	1.07196
									0.62062	1.22768	0.62062	1.32317	0.62062	1.24033	0.62062	1.16439	0.62062	1.08688	0.62062	1.07248
									0.62162	1.22821	0.62162	1.32367	0.62162	1.24084	0.62162	1.16483	0.62162	1.08741	0.62162	1.073
									0.62262	1.22874	0.62262	1.32417	0.62262	1.24135	0.62262	1.16527	0.62262	1.08794	0.62262	1.07353
									0.62362	1.22927	0.62362	1.32466	0.62362	1.24186	0.62362	1.16571	0.62362	1.08847	0.62362	1.07405
									0.62462	1.2298	0.62462	1.32516	0.62462	1.24237	0.62462	1.16615	0.62462	1.089	0.62462	1.07457
									0.62563	1.23032	0.62563	1.32566	0.62563	1.24288	0.62563	1.1666	0.62563	1.08953	0.62563	1.0751
									0.62663	1.23085	0.62663	1.32616	0.62663	1.24339	0.62663	1.16704	0.62663	1.09005	0.62663	1.07562
									0.62763	1.23138	0.62763	1.32666	0.62763	1.24391	0.62763	1.16748	0.62763	1.09058	0.62763	1.07614
									0.62863	1.23191	0.62863	1.32716	0.62863	1.24442	0.62863	1.16792	0.62863	1.09111	0.62863	1.07666
									0.62963	1.23244	0.62963	1.32766	0.62963	1.24493	0.62963	1.16836	0.62963	1.09164	0.62963	1.07719
									0.63063	1.23297	0.63063	1.32816	0.63063	1.24544	0.63063	1.16881	0.63063	1.09217	0.63063	1.07771
									0.63163	1.2335	0.63163	1.32866	0.63163	1.24595	0.63163	1.16925	0.63163	1.0927	0.63163	1.07823
									0.63263	1.23403	0.63263	1.32916	0.63263	1.24646	0.63263	1.16969	0.63263	1.09322	0.63263	1.07876
									0.63363	1.23456	0.63363	1.32966	0.63363	1.24697	0.63363	1.17013	0.63363	1.09375	0.63363	1.07928
									0.63463	1.23508	0.63463	1.33016	0.63463	1.24749	0.63463	1.17057	0.63463	1.09428	0.63463	1.0798
									0.63564	1.23561	0.63564	1.33066	0.63564	1.248	0.63564	1.17102	0.63564	1.09481	0.63564	1.08032
									0.63664	1.23614	0.63664	1.33116	0.63664	1.24851	0.63664	1.17146	0.63664	1.09534	0.63664	1.08085
									0.63764	1.23667	0.63764	1.33166	0.63764	1.24902	0.63764	1.1719	0.63764	1.09587	0.63764	1.08137
									0.63864	1.2372	0.63864	1.33216	0.63864	1.24953	0.63864	1.17234	0.63864	1.0964	0.63864	1.08189
									0.63964	1.23773	0.63964	1.33266	0.63964	1.25004	0.63964	1.17278	0.63964	1.09692	0.63964	1.08241
									0.64064	1.23826	0.64064	1.33316	0.64064	1.25056	0.64064	1.17323	0.64064	1.09745	0.64064	1.08294
									0.64164	1.23879	0.64164	1.33366	0.64164	1.25107	0.64164	1.17367	0.64164	1.09798	0.64164	1.08346
									0.64264	1.23932	0.64264	1.33416	0.64264	1.25158	0.64264	1.17411	0.64264	1.09851	0.64264	1.08398
									0.64364	1.23985	0.64364	1.33466	0.64364	1.25209	0.64364	1.17455	0.64364	1.09904	0.64364	1.08451
									0.64464	1.24037	0.64464	1.33516	0.64464	1.2526	0.64464	1.17499	0.64464	1.09957	0.64464	1.08503
									0.64565	1.2409	0.64565	1.33566	0.64565	1.25311	0.64565	1.17544	0.64565	1.10009	0.64565	1.08555
									0.64665	1.24143	0.64665	1.33616	0.64665	1.25362	0.64665	1.17588	0.64665	1.10062	0.64665	1.08607
									0.64765	1.24196	0.64765	1.33666	0.64765	1.25414	0.64765	1.17632	0.64765	1.10115	0.64765	1.0866
									0.64865	1.24249	0.64865	1.33716	0.64865	1.25465	0.64865	1.17676	0.64865	1.10168	0.64865	1.08712
									0.64965	1.24302	0.64965	1.33766	0.64965	1.25516	0.64965	1.1772	0.64965	1.10221	0.64965	1.08764
									0.65065	1.24355	0.65065	1.33816	0.65065	1.25567	0.65065	1.17765	0.65065	1.10274	0.65065	1.08817
									0.65165	1.24408	0.65165	1.33866	0.65165	1.25618	0.65165	1.17809	0.65165	1.10326	0.65165	1.08869
									0.65265	1.24461	0.65265	1.33916	0.65265	1.25669	0.65265	1.17853	0.65265	1.10379	0.65265	1.08921
									0.65365	1.24514	0.65365	1.33966	0.65365	1.2572	0.65365	1.17897	0.65365	1.10432	0.65365	1.08973
									0.65465	1.24566	0.65465	1.34016	0.65465	1.25772	0.65465	1.17941	0.65465	1.10485	0.65465	1.09026
									0.65566	1.24619	0.65566	1.34066	0.65566	1.25823	0.65566	1.17986	0.65566	1.10538	0.65566	1.09078
									0.65666	1.24672	0.65666	1.34116	0.65666	1.25874	0.65666	1.1803	0.65666	1.10591	0.65666	1.0913
									0.65766	1.24725	0.65766	1.34166	0.65766	1.25925	0.65766	1.18074	0.65766	1.10643	0.65766	1.09182
									0.65866	1.24778	0.65866	1.34216	0.65866	1.25976	0.65866	1.18118	0.65866	1.10696	0.65866	1.09235
									0.65966	1.24831	0.65966	1.34266	0.65966	1.26027	0.65966	1.18162	0.65966	1.10749	0.65966	1.09287
									0.66066	1.24884	0.66066	1.34316	0.66066	1.26079	0.66066	1.18207	0.66066	1.10802	0.66066	1.09339
									0.66166	1.24937	0.66166	1.34366	0.66166	1.2613	0.66166	1.18251	0.66166	1.10855	0.66166	1.09392
									0.66266	1.2499	0.66266	1.34416	0.66266	1.26181	0.66266	1.18295	0.66266	1.10908	0.66266	1.09444
									0.66366	1.25042	0.66366	1.34466	0.66366	1.26232	0.66366	1.18339	0.66366	1.1096	0.66366	1.09496
									0.66466	1.25095	0.66466	1.34516	0.66466	1.26283	0.66466	1.18383	0.66466	1.11013	0.66466	1.09548
									0.66567	1.25148	0.66567	1.34566	0.66567	1.26334	0.66567	1.18428	0.66567	1.11066	0.66567	1.09601
									0.66667	1.25201	0.66667	1.34616	0.66667	1.26385	0.66667	1.18472	0.66667	1.11119	0.66667	1.09653
									0.66767	1.25254	0.66767	1.34666	0.66767	1.26437	0.66767	1.18516	0.66767	1.11172	0.66767	1.09705
									0.66867	1.25307	0.66867	1.34716	0.66867	1.26488	0.66867	1.1856	0.66867	1.11225	0.66867	1.09758
									0.66967	1.2536	0.66967	1.34766	0.66967	1.26539	0.66967	1.18604	0.66967	1.11277	0.66967	1.0981
									0.67067	1.25413	0.67067	1.34815	0.67067	1.2659	0.67067	1.18649	0.67067	1.1133	0.67067	1.09862
									0.67167	1.25466	0.67167	1.34865	0.67167	1.26641	0.67167	1.18693	0.67167	1.11383	0.67167	1.09914
									0.67267	1.25519	0.67267	1.34915	0.67267	1.26692	0.67267	1.18737	0.67267	1.11436	0.67267	1.09967
									0.67367	1.25571	0.67367	1.34965	0.67367	1.26744	0.67367	1.18781	0.67367	1.11489	0.67367	1.10019
									0.67467	1.25624	0.67467	1.35015	0.67467	1.26795	0.67467	1.18825	0.67467	1.11542	0.67467	1.10071
									0.67568	1.25677	0.67568	1.35065	0.67568	1.26846	0.67568	1.1887	0.67568	1.11594	0.67568	1.10123
									0.67668	1.2573	0.67668	1.35115	0.67668	1.26897	0.67668	1.18914	0.67668	1.11647	0.67668	1.10176
									0.67768	1.25783	0.67768	1.35165	0.67768	1.26948	0.67768	1.18958	0.67768	1.117	0.67768	1.10228
									0.67868	1.25836	0.67868	1.35215	0.67868	1.26999	0.67868	1.19002	0.67868	1.11753	0.67868	1.1028
									0.67968	1.25889	0.67968	1.35265	0.67968	1.2705	0.67968	1.19046	0.67968	1.11806	0.67968	1.10333
									0.68068	1.25942	0.68068	1.35315	0.68068	1.27102	0.68068	1.19091	0.68068	1.11859	0.68068	1.10385
									0.68168	1.25995	0.68168	1.35365	0.68168	1.27153	0.68168	1.19135	0.68168	1.11911	0.68168	1.10437
									0.68268	1.26048	0.68268	1.35415	0.68268	1.27204	0.68268	1.19179	0.68268	1.11964	0.68268	1.10489
									0.68368	1.261	0.68368	1.35465	0.68368	1.27255	0.68368	1.19223	0.68368	1.12017	0.68368	1.10542
									0.68468	1.26153	0.68468	1.35515	0.68468	1.27306	0.68468	1.19267	0.68468	1.1207	0.68468	1.10594
									0.68569	1.26206	0.68569	1.35565	0.68569	1.27357	0.68569	1.19312	0.68569	1.12123	0.68569	1.10646
									0.68669	1.26259	0.68669	1.35615	0.68669	1.27408	0.68669	1.19356	0.68669	1.12176	0.68669	1.10699
									0.68769	1.26312	0.68769	1.35665	0.68769	1.2746	0.68769	1.194	0.68769	1.12229	0.68769	1.10751
									0.68869	1.26365	0.68869	1.35715	0.68869	1.27511	0.68869	1.19444	0.68869	1.12281	0.68869	1.10803
									0.68969	1.26418	0.68969	1.35765	0.68969	1.27562	0.68969	1.19488	0.68969	1.12334	0.68969	1.10855
									0.69069	1.26471	0.69069	1.35815	0.69069	1.27613	0.69069	1.19533	0.69069	1.12387	0.69069	1.10908
									0.69169	1.26524	0.69169	1.35865	0.69169	1.27664	0.69169	1.19577	0.69169	1.1244	0.69169	1.1096
									0.69269	1.26576	0.69269	1.35915	0.69269	1.27715	0.69269	1.19621	0.69269	1.12493	0.69269	1.11012
									0.69369	1.26629	0.69369	1.35965	0.69369	1.27767	0.69369	1.19665	0.69369	1.12546	0.69369	1.11064
									0.69469	1.26682	0.69469	1.36015	0.69469	1.27818	0.69469	1.19709	0.69469	1.12598	0.69469	1.11117
									0.6957	1.26735	0.6957	1.36065	0.6957	1.27869	0.6957	1.19754	0.6957	1.12651	0.6957	1.11169
									0.6967	1.26788	0.6967	1.36115	0.6967	1.2792	0.6967	1.19798	0.6967	1.12704	0.6967	1.11221
									0.6977	1.26841	0.6977	1.36165	0.6977	1.27971	0.6977	1.19842	0.6977	1.12757	0.6977	1.11274
									0.6987	1.26894	0.6987	1.36215	0.6987	1.28022	0.6987	1.19886	0.6987	1.1281	0.6987	1.11326
									0.6997	1.26947	0.6997	1.36265	0.6997	1.28073	0.6997	1.1993	0.6997	1.12863	0.6997	1.11378
									0.7007	1.27	0.7007	1.36315	0.7007	1.28125	0.7007	1.19975	0.7007	1.12915	0.7007	1.1143
									0.7017	1.27053	0.7017	1.36365	0.7017	1.28176	0.7017	1.20019	0.7017	1.12968	0.7017	1.11483
									0.7027	1.27105	0.7027	1.36415	0.7027	1.28227	0.7027	1.20063	0.7027	1.13021	0.7027	1.11535
									0.7037	1.27158	0.7037	1.36465	0.7037	1.28278	0.7037	1.20107	0.7037	1.13074	0.7037	1.11587
									0.7047	1.27211	0.7047	1.36515	0.7047	1.28329	0.7047	1.20151	0.7047	1.13127	0.7047	1.1164
									0.70571	1.27264	0.70571	1.36565	0.70571	1.2838	0.70571	1.20196	0.70571	1.1318	0.70571	1.11692
									0.70671	1.27317	0.70671	1.36615	0.70671	1.28431	0.70671	1.2024	0.70671	1.13232	0.70671	1.11744
									0.70771	1.2737	0.70771	1.36665	0.70771	1.28483	0.70771	1.20284	0.70771	1.13285	0.70771	1.11796
									0.70871	1.27423	0.70871	1.36715	0.70871	1.28534	0.70871	1.20328	0.70871	1.13338	0.70871	1.11849
									0.70971	1.27476	0.70971	1.36765	0.70971	1.28585	0.70971	1.20372	0.70971	1.13391	0.70971	1.11901
									0.71071	1.27529	0.71071	1.36815	0.71071	1.28636	0.71071	1.20417	0.71071	1.13444	0.71071	1.11953
									0.71171	1.27582	0.71171	1.36865	0.71171	1.28687	0.71171	1.20461	0.71171	1.13497	0.71171	1.12005
									0.71271	1.27634	0.71271	1.36915	0.71271	1.28738	0.71271	1.20505	0.71271	1.13549	0.71271	1.12058
									0.71371	1.27687	0.71371	1.36965	0.71371	1.2879	0.71371	1.20549	0.71371	1.13602	0.71371	1.1211
									0.71471	1.2774	0.71471	1.37015	0.71471	1.28841	0.71471	1.20593	0.71471	1.13655	0.71471	1.12162
									0.71572	1.27793	0.71572	1.37065	0.71572	1.28892	0.71572	1.20638	0.71572	1.13708	0.71572	1.12215
									0.71672	1.27846	0.71672	1.37115	0.71672	1.28943	0.71672	1.20682	0.71672	1.13761	0.71672	1.12267
									0.71772	1.27899	0.71772	1.37164	0.71772	1.28994	0.71772	1.20726	0.71772	1.13814	0.71772	1.12319
									0.71872	1.27952	0.71872	1.37214	0.71872	1.29045	0.71872	1.2077	0.71872	1.13866	0.71872	1.12371
									0.71972	1.28005	0.71972	1.37264	0.71972	1.29096	0.71972	1.20814	0.71972	1.13919	0.71972	1.12424
									0.72072	1.28058	0.72072	1.37314	0.72072	1.29148	0.72072	1.20859	0.72072	1.13972	0.72072	1.12476
									0.72172	1.2811	0.72172	1.37364	0.72172	1.29199	0.72172	1.20903	0.72172	1.14025	0.72172	1.12528
									0.72272	1.28163	0.72272	1.37414	0.72272	1.2925	0.72272	1.20947	0.72272	1.14078	0.72272	1.12581
									0.72372	1.28216	0.72372	1.37464	0.72372	1.29301	0.72372	1.20991	0.72372	1.14131	0.72372	1.12633
									0.72472	1.28269	0.72472	1.37514	0.72472	1.29352	0.72472	1.21035	0.72472	1.14183	0.72472	1.12685
									0.72573	1.28322	0.72573	1.37564	0.72573	1.29403	0.72573	1.21079	0.72573	1.14236	0.72573	1.12737
									0.72673	1.28375	0.72673	1.37614	0.72673	1.29455	0.72673	1.21124	0.72673	1.14289	0.72673	1.1279
									0.72773	1.28428	0.72773	1.37664	0.72773	1.29506	0.72773	1.21168	0.72773	1.14342	0.72773	1.12842
									0.72873	1.28481	0.72873	1.37714	0.72873	1.29557	0.72873	1.21212	0.72873	1.14395	0.72873	1.12894
									0.72973	1.28534	0.72973	1.37764	0.72973	1.29608	0.72973	1.21256	0.72973	1.14448	0.72973	1.12946
									0.73073	1.28587	0.73073	1.37814	0.73073	1.29659	0.73073	1.213	0.73073	1.145	0.73073	1.12999
									0.73173	1.28639	0.73173	1.37864	0.73173	1.2971	0.73173	1.21345	0.73173	1.14553	0.73173	1.13051
									0.73273	1.28692	0.73273	1.37914	0.73273	1.29761	0.73273	1.21389	0.73273	1.14606	0.73273	1.13103
									0.73373	1.28745	0.73373	1.37964	0.73373	1.29813	0.73373	1.21433	0.73373	1.14659	0.73373	1.13156
									0.73473	1.28798	0.73473	1.38014	0.73473	1.29864	0.73473	1.21477	0.73473	1.14712	0.73473	1.13208
									0.73574	1.28851	0.73574	1.38064	0.73574	1.29915	0.73574	1.21521	0.73574	1.14765	0.73574	1.1326
									0.73674	1.28904	0.73674	1.38114	0.73674	1.29966	0.73674	1.21566	0.73674	1.14817	0.73674	1.13312
									0.73774	1.28957	0.73774	1.38164	0.73774	1.30017	0.73774	1.2161	0.73774	1.1487	0.73774	1.13365
									0.73874	1.2901	0.73874	1.38214	0.73874	1.30068	0.73874	1.21654	0.73874	1.14923	0.73874	1.13417
									0.73974	1.29063	0.73974	1.38264	0.73974	1.30119	0.73974	1.21698	0.73974	1.14976	0.73974	1.13469
									0.74074	1.29116	0.74074	1.38314	0.74074	1.30171	0.74074	1.21742	0.74074	1.15029	0.74074	1.13522
									0.74174	1.29168	0.74174	1.38364	0.74174	1.30222	0.74174	1.21787	0.74174	1.15082	0.74174	1.13574
									0.74274	1.29221	0.74274	1.38414	0.74274	1.30273	0.74274	1.21831	0.74274	1.15135	0.74274	1.13626
									0.74374	1.29274	0.74374	1.38464	0.74374	1.30324	0.74374	1.21875	0.74374	1.15187	0.74374	1.13678
									0.74474	1.29327	0.74474	1.38514	0.74474	1.30375	0.74474	1.21919	0.74474	1.1524	0.74474	1.13731
									0.74575	1.2938	0.74575	1.38564	0.74575	1.30426	0.74575	1.21963	0.74575	1.15293	0.74575	1.13783
									0.74675	1.29433	0.74675	1.38614	0.74675	1.30478	0.74675	1.22008	0.74675	1.15346	0.74675	1.13835
									0.74775	1.29486	0.74775	1.38664	0.74775	1.30529	0.74775	1.22052	0.74775	1.15399	0.74775	1.13887
									0.74875	1.29539	0.74875	1.38714	0.74875	1.3058	0.74875	1.22096	0.74875	1.15452	0.74875	1.1394
									0.74975	1.29592	0.74975	1.38764	0.74975	1.30631	0.74975	1.2214	0.74975	1.15504	0.74975	1.13992
									0.75075	1.29644	0.75075	1.38814	0.75075	1.30682	0.75075	1.22184	0.75075	1.15557	0.75075	1.14044
									0.75175	1.29697	0.75175	1.38864	0.75175	1.30733	0.75175	1.22229	0.75175	1.1561	0.75175	1.14097
									0.75275	1.2975	0.75275	1.38914	0.75275	1.30784	0.75275	1.22273	0.75275	1.15663	0.75275	1.14149
									0.75375	1.29803	0.75375	1.38964	0.75375	1.30836	0.75375	1.22317	0.75375	1.15716	0.75375	1.14201
									0.75475	1.29856	0.75475	1.39014	0.75475	1.30887	0.75475	1.22361	0.75475	1.15769	0.75475	1.14253
									0.75576	1.29909	0.75576	1.39064	0.75576	1.30938	0.75576	1.22405	0.75576	1.15821	0.75576	1.14306
									0.75676	1.29962	0.75676	1.39114	0.75676	1.30989	0.75676	1.2245	0.75676	1.15874	0.75676	1.14358
									0.75776	1.30015	0.75776	1.39164	0.75776	1.3104	0.75776	1.22494	0.75776	1.15927	0.75776	1.1441
									0.75876	1.30068	0.75876	1.39214	0.75876	1.31091	0.75876	1.22538	0.75876	1.1598	0.75876	1.14463
									0.75976	1.30121	0.75976	1.39264	0.75976	1.31142	0.75976	1.22582	0.75976	1.16033	0.75976	1.14515
									0.76076	1.30173	0.76076	1.39314	0.76076	1.31194	0.76076	1.22626	0.76076	1.16086	0.76076	1.14567
									0.76176	1.30226	0.76176	1.39364	0.76176	1.31245	0.76176	1.22671	0.76176	1.16138	0.76176	1.14619
									0.76276	1.30279	0.76276	1.39414	0.76276	1.31296	0.76276	1.22715	0.76276	1.16191	0.76276	1.14672
									0.76376	1.30332	0.76376	1.39464	0.76376	1.31347	0.76376	1.22759	0.76376	1.16244	0.76376	1.14724
									0.76476	1.30385	0.76476	1.39513	0.76476	1.31398	0.76476	1.22803	0.76476	1.16297	0.76476	1.14776
									0.76577	1.30438	0.76577	1.39563	0.76577	1.31449	0.76577	1.22847	0.76577	1.1635	0.76577	1.14828
									0.76677	1.30491	0.76677	1.39613	0.76677	1.31501	0.76677	1.22892	0.76677	1.16403	0.76677	1.14881
									0.76777	1.30544	0.76777	1.39663	0.76777	1.31552	0.76777	1.22936	0.76777	1.16455	0.76777	1.14933
									0.76877	1.30597	0.76877	1.39713	0.76877	1.31603	0.76877	1.2298	0.76877	1.16508	0.76877	1.14985
									0.76977	1.3065	0.76977	1.39763	0.76977	1.31654	0.76977	1.23024	0.76977	1.16561	0.76977	1.15038
									0.77077	1.30702	0.77077	1.39813	0.77077	1.31705	0.77077	1.23068	0.77077	1.16614	0.77077	1.1509
									0.77177	1.30755	0.77177	1.39863	0.77177	1.31756	0.77177	1.23113	0.77177	1.16667	0.77177	1.15142
									0.77277	1.30808	0.77277	1.39913	0.77277	1.31807	0.77277	1.23157	0.77277	1.1672	0.77277	1.15194
									0.77377	1.30861	0.77377	1.39963	0.77377	1.31859	0.77377	1.23201	0.77377	1.16772	0.77377	1.15247
									0.77477	1.30914	0.77477	1.40013	0.77477	1.3191	0.77477	1.23245	0.77477	1.16825	0.77477	1.15299
									0.77578	1.30967	0.77578	1.40063	0.77578	1.31961	0.77578	1.23289	0.77578	1.16878	0.77578	1.15351
									0.77678	1.3102	0.77678	1.40113	0.77678	1.32012	0.77678	1.23334	0.77678	1.16931	0.77678	1.15404
									0.77778	1.31073	0.77778	1.40163	0.77778	1.32063	0.77778	1.23378	0.77778	1.16984	0.77778	1.15456
									0.77878	1.31126	0.77878	1.40213	0.77878	1.32114	0.77878	1.23422	0.77878	1.17037	0.77878	1.15508
									0.77978	1.31178	0.77978	1.40263	0.77978	1.32166	0.77978	1.23466	0.77978	1.17089	0.77978	1.1556
									0.78078	1.31231	0.78078	1.40313	0.78078	1.32217	0.78078	1.2351	0.78078	1.17142	0.78078	1.15613
									0.78178	1.31284	0.78178	1.40363	0.78178	1.32268	0.78178	1.23555	0.78178	1.17195	0.78178	1.15665
									0.78278	1.31337	0.78278	1.40413	0.78278	1.32319	0.78278	1.23599	0.78278	1.17248	0.78278	1.15717
									0.78378	1.3139	0.78378	1.40463	0.78378	1.3237	0.78378	1.23643	0.78378	1.17301	0.78378	1.15769
									0.78478	1.31443	0.78478	1.40513	0.78478	1.32421	0.78478	1.23687	0.78478	1.17354	0.78478	1.15822
									0.78579	1.31496	0.78579	1.40563	0.78579	1.32472	0.78579	1.23731	0.78579	1.17406	0.78579	1.15874
									0.78679	1.31549	0.78679	1.40613	0.78679	1.32524	0.78679	1.23776	0.78679	1.17459	0.78679	1.15926
									0.78779	1.31602	0.78779	1.40663	0.78779	1.32575	0.78779	1.2382	0.78779	1.17512	0.78779	1.15979
									0.78879	1.31655	0.78879	1.40713	0.78879	1.32626	0.78879	1.23864	0.78879	1.17565	0.78879	1.16031
									0.78979	1.31707	0.78979	1.40763	0.78979	1.32677	0.78979	1.23908	0.78979	1.17618	0.78979	1.16083
									0.79079	1.3176	0.79079	1.40813	0.79079	1.32728	0.79079	1.23952	0.79079	1.17671	0.79079	1.16135
									0.79179	1.31813	0.79179	1.40863	0.79179	1.32779	0.79179	1.23997	0.79179	1.17724	0.79179	1.16188
									0.79279	1.31866	0.79279	1.40913	0.79279	1.3283	0.79279	1.24041	0.79279	1.17776	0.79279	1.1624
									0.79379	1.31919	0.79379	1.40963	0.79379	1.32882	0.79379	1.24085	0.79379	1.17829	0.79379	1.16292
									0.79479	1.31972	0.79479	1.41013	0.79479	1.32933	0.79479	1.24129	0.79479	1.17882	0.79479	1.16345
									0.7958	1.32025	0.7958	1.41063	0.7958	1.32984	0.7958	1.24173	0.7958	1.17935	0.7958	1.16397
									0.7968	1.32078	0.7968	1.41113	0.7968	1.33035	0.7968	1.24218	0.7968	1.17988	0.7968	1.16449
									0.7978	1.32131	0.7978	1.41163	0.7978	1.33086	0.7978	1.24262	0.7978	1.18041	0.7978	1.16501
									0.7988	1.32184	0.7988	1.41213	0.7988	1.33137	0.7988	1.24306	0.7988	1.18093	0.7988	1.16554
									0.7998	1.32236	0.7998	1.41263	0.7998	1.33189	0.7998	1.2435	0.7998	1.18146	0.7998	1.16606
									0.8008	1.32289	0.8008	1.41313	0.8008	1.3324	0.8008	1.24394	0.8008	1.18199	0.8008	1.16658
									0.8018	1.32342	0.8018	1.41363	0.8018	1.33291	0.8018	1.24439	0.8018	1.18252	0.8018	1.1671
									0.8028	1.32395	0.8028	1.41413	0.8028	1.33342	0.8028	1.24483	0.8028	1.18305	0.8028	1.16763
									0.8038	1.32448	0.8038	1.41463	0.8038	1.33393	0.8038	1.24527	0.8038	1.18358	0.8038	1.16815
									0.8048	1.32501	0.8048	1.41513	0.8048	1.33444	0.8048	1.24571	0.8048	1.1841	0.8048	1.16867
									0.80581	1.32554	0.80581	1.41563	0.80581	1.33495	0.80581	1.24615	0.80581	1.18463	0.80581	1.1692
									0.80681	1.32607	0.80681	1.41613	0.80681	1.33547	0.80681	1.2466	0.80681	1.18516	0.80681	1.16972
									0.80781	1.3266	0.80781	1.41663	0.80781	1.33598	0.80781	1.24704	0.80781	1.18569	0.80781	1.17024
									0.80881	1.32712	0.80881	1.41713	0.80881	1.33649	0.80881	1.24748	0.80881	1.18622	0.80881	1.17076
									0.80981	1.32765	0.80981	1.41763	0.80981	1.337	0.80981	1.24792	0.80981	1.18675	0.80981	1.17129
									0.81081	1.32818	0.81081	1.41813	0.81081	1.33751	0.81081	1.24836	0.81081	1.18727	0.81081	1.17181
									0.81181	1.32871	0.81181	1.41862	0.81181	1.33802	0.81181	1.24881	0.81181	1.1878	0.81181	1.17233
									0.81281	1.32924	0.81281	1.41912	0.81281	1.33853	0.81281	1.24925	0.81281	1.18833	0.81281	1.17286
									0.81381	1.32977	0.81381	1.41962	0.81381	1.33905	0.81381	1.24969	0.81381	1.18886	0.81381	1.17338
									0.81481	1.3303	0.81481	1.42012	0.81481	1.33956	0.81481	1.25013	0.81481	1.18939	0.81481	1.1739
									0.81582	1.33083	0.81582	1.42062	0.81582	1.34007	0.81582	1.25057	0.81582	1.18992	0.81582	1.17442
									0.81682	1.33136	0.81682	1.42112	0.81682	1.34058	0.81682	1.25102	0.81682	1.19044	0.81682	1.17495
									0.81782	1.33189	0.81782	1.42162	0.81782	1.34109	0.81782	1.25146	0.81782	1.19097	0.81782	1.17547
									0.81882	1.33241	0.81882	1.42212	0.81882	1.3416	0.81882	1.2519	0.81882	1.1915	0.81882	1.17599
									0.81982	1.33294	0.81982	1.42262	0.81982	1.34212	0.81982	1.25234	0.81982	1.19203	0.81982	1.17651
									0.82082	1.33347	0.82082	1.42312	0.82082	1.34263	0.82082	1.25278	0.82082	1.19256	0.82082	1.17704
									0.82182	1.334	0.82182	1.42362	0.82182	1.34314	0.82182	1.25323	0.82182	1.19309	0.82182	1.17756
									0.82282	1.33453	0.82282	1.42412	0.82282	1.34365	0.82282	1.25367	0.82282	1.19361	0.82282	1.17808
									0.82382	1.33506	0.82382	1.42462	0.82382	1.34416	0.82382	1.25411	0.82382	1.19414	0.82382	1.17861
									0.82482	1.33559	0.82482	1.42512	0.82482	1.34467	0.82482	1.25455	0.82482	1.19467	0.82482	1.17913
									0.82583	1.33612	0.82583	1.42562	0.82583	1.34518	0.82583	1.25499	0.82583	1.1952	0.82583	1.17965
									0.82683	1.33665	0.82683	1.42612	0.82683	1.3457	0.82683	1.25544	0.82683	1.19573	0.82683	1.18017
									0.82783	1.33718	0.82783	1.42662	0.82783	1.34621	0.82783	1.25588	0.82783	1.19626	0.82783	1.1807
									0.82883	1.3377	0.82883	1.42712	0.82883	1.34672	0.82883	1.25632	0.82883	1.19678	0.82883	1.18122
									0.82983	1.33823	0.82983	1.42762	0.82983	1.34723	0.82983	1.25676	0.82983	1.19731	0.82983	1.18174
									0.83083	1.33876	0.83083	1.42812	0.83083	1.34774	0.83083	1.2572	0.83083	1.19784	0.83083	1.18227
									0.83183	1.33929	0.83183	1.42862	0.83183	1.34825	0.83183	1.25765	0.83183	1.19837	0.83183	1.18279
									0.83283	1.33982	0.83283	1.42912	0.83283	1.34877	0.83283	1.25809	0.83283	1.1989	0.83283	1.18331
									0.83383	1.34035	0.83383	1.42962	0.83383	1.34928	0.83383	1.25853	0.83383	1.19943	0.83383	1.18383
									0.83483	1.34088	0.83483	1.43012	0.83483	1.34979	0.83483	1.25897	0.83483	1.19995	0.83483	1.18436
									0.83584	1.34141	0.83584	1.43062	0.83584	1.3503	0.83584	1.25941	0.83584	1.20048	0.83584	1.18488
									0.83684	1.34194	0.83684	1.43112	0.83684	1.35081	0.83684	1.25986	0.83684	1.20101	0.83684	1.1854
									0.83784	1.34246	0.83784	1.43162	0.83784	1.35132	0.83784	1.2603	0.83784	1.20154	0.83784	1.18592
									0.83884	1.34299	0.83884	1.43212	0.83884	1.35183	0.83884	1.26074	0.83884	1.20207	0.83884	1.18645
									0.83984	1.34352	0.83984	1.43262	0.83984	1.35235	0.83984	1.26118	0.83984	1.2026	0.83984	1.18697
									0.84084	1.34405	0.84084	1.43312	0.84084	1.35286	0.84084	1.26162	0.84084	1.20313	0.84084	1.18749
									0.84184	1.34458	0.84184	1.43362	0.84184	1.35337	0.84184	1.26207	0.84184	1.20365	0.84184	1.18802
									0.84284	1.34511	0.84284	1.43412	0.84284	1.35388	0.84284	1.26251	0.84284	1.20418	0.84284	1.18854
									0.84384	1.34564	0.84384	1.43462	0.84384	1.35439	0.84384	1.26295	0.84384	1.20471	0.84384	1.18906
									0.84484	1.34617	0.84484	1.43512	0.84484	1.3549	0.84484	1.26339	0.84484	1.20524	0.84484	1.18958
									0.84585	1.3467	0.84585	1.43562	0.84585	1.35541	0.84585	1.26383	0.84585	1.20577	0.84585	1.19011
[truncated: 154 more rows]

## Sheet: Fig. 3a
Fig. 3a
[truncated: 283 more rows]
[truncated: 3 more columns]

## Sheet: Fig. 3b part 1
Fig. 3b part 1
[truncated: 97 more rows]
[truncated: 43 more columns]

## Sheet: Fig. 3b part 2
Fig. 3b part 2
[truncated: 189 more rows]
[truncated: 43 more columns]

[truncated: 78 more sheets: Fig. 3c, Fig. 3d, Fig. 3e, Fig. 5f, Fig. 6e, Fig. 7b, Fig. 7c, Fig. S1 a, Fig. S4a, Fig. S4b, Fig. S4c, Fig. S4d, Fig. S6a, Fig. S6b, Fig. S7, Fig. S8a, Fig. S8b, Fig. S8c, Fig. S8d, Fig. S9a …]
